# Supplementary material for: Rethinking Aid Allocation: Analysis of Official Development Spending on Modern Pollution Reduction
Source: Ann Glob Health. 2019 Nov 7;85(1):132. doi: 10.5334/aogh.2633 (PMC6838771; doi:10.5334/aogh.2633)
Supplement: Annex 2. — Annex 2 is a Microsoft Excel document containing all projects, data, and calculations associated with the tables and results in Section IV. [file agh-85-1-2633-s2.xlsx]

## Sheet: ModPoll_V2 Table 1
ODA: Official development assistance (ODA) is defined as government aid designed to promote the economic development and welfare of developing countries. Loans and credits for military purposes are excluded. Aid may be provided bilaterally, from donor to recipient, or channeled through a multilateral development agency such as the United Nations or the World Bank. Aid includes grants, "soft" loan…																Nominal Adjustments, Reindexed to 2017 dollars.
Modern Pollution: Funding was included if it targeted measures that were specifically focused on reducing the health impacts of pollution, and/or reduced pollutants that are well-known to negatively impact human health.																	2016	2017	2018
Keywords used in search: pollution, industry, industrial, occupational, ambient, air, methane, chemical, soil, emission, ozone, carbon, lead, mercury, e-waste (and electronic or electric waste), heavy metals, mining, pesticides, gold, crop burning, agriculture, cadmium, arsenic, chromium, thallium, battery																Australia	96.8504	100	96.063
Exchange rates: Obtained from OECD Data at: https://data.oecd.org/conversion/exchange-rates.htm; Price indices: Obtained from OECD Data at: https://data.oecd.org/price/price-level-indices.htm#indicator-chart																Austria	99.0099	100	102.97
								ADJUSTED NOMINALLY TO 2018 DOLLARS				NOTES				Belgium	99.0099	100	102.97
Australia	Reason for inclusion	Project Description		2015-2016**	2016-2017	2017-2018	2018 - 2019									Canada	96.3964	100	99.0991
				don't have 14-15	2016	2017	2018	2016	2017	2018		Aus$, Jul-June fiscal year				Czech Republic	96.7742	100	104.839
Towards a people-centered mining vision for Africa	Mining					173291	95501					Actual				Denmark	101.653	100	101.653
Integrated organic agriculture for women, youth and school children	Organic agriculture				34440.5											European Union	101.099	100	103.297
Community Managed WASH	Arsenic in water	Community Managed WASH will provide WASH, particularly sade water options in collaboration with other NGOs and local govt bodies to villages highly affected by water with arsenic in the district of Dhaka, Khulna, and Mymensingh		106874												Finland	100	100	102.632
Asbestos awareness in Viet Nam	Asbestos	This project will work with different partner organisations in Vietnam to raise awareness on the risks associated with asbestos and to build capacity and knowledge on how to address those risks. The goal is a ban on chrysotile asbestos.			30153.5											France	100	100	103
Food security awareness in communities and schools	Organic agriculture	This project will provide give farmers groups (women, youth, and disabled) with the skills to improved household income and food security, and train five schools in environmental and farming practices, using integrated organic agriculture.		76151.7												Germany	98.9796	100	103.061
Ndola Rural Food Security Project	Conservation farming	This project works with small-scale farmers from five communities in Ndola District, Zambia to improve the sustainability of their livelihoods and increase household food security. The project's main activity is the introduction of conservation farming methods to these communities.		87921.4												Greece	100	100	102.632
Total local currency				270947	64594	173291	95501									Hungary	96.4912	100	103.509
Projects USD					126621	89999.9	97998.7	130738	89999.9	102015						Iceland	90.5405	100	97.973
																Ireland	99.0291	100	101.942
Austria		Project Description	Total	months	2016	2017	2018	2016	2017	2018		Budgeted				Italy	100	100	103.333
"Arge Sustainable Gold: From Dirty to Sustainable Gold" 4.15 - 3.17	Mining	The project clarifies the problematic conditions of conventional gold mining (human rights, social and environmental standards) and points out possible courses of action. It sensitizes for critical consumption (including procurement) and economical use / reduction of gold consumption (recycling); The demand for FAIRTRADE gold should be strengthened and introduced as a new product category in Aust…	50000	24	25000	6250										Japan	102.857	100	98.0952
Total local currency					25000	6250										Korea	96.5909	100	100
Projects USD					27653.8	7043.07		27930.3	7043.07	0						Luxembourg	98.2143	100	103.571
																The Netherlands	100	100	103.922
Belgium		Project Description			2016	2017	2018	2016	2017	2018						New Zealand	97.5	100	95.8333
																Norway	99.2857	100	104.286
Total local currency					0	0										Poland	96.2264	100	101.887
Projects USD					0	0		0	0	0						Portugal	97.3333	100	102.667
																Slovak Republic	98.3871	100	104.839
Canada		Project Description	TOTAL BUDGET	2015-2016	2016-2017	2017-2018	2018 - 2019					Canadian dollars				Slovenia	98.6667	100	102.667
					2016	2017	2018	2016	2017	2018		Budgeted amounts, dispersements are available				Spain	100	100	102.41
Artisanal Gold Mining	Mining	The project aims to improve incomes, health, and the environment of the vulnerable and marginalized men and women dependent on the artisanal and small-scale gold mining (ASGM) economy in targeted areas in Central Kalimantan, South Kalimantan, Java and Sulawesi. The project improves mining, environmental and social practices for men and women involved in the ASGM, including identifying alternative…	8824487	1730000	2840000	1807209	2475028									Sweden	100.84	100	97.479
West Africa Governance and Economic Sustainability (WAGES) in Extractive Areas 5yr	Mining	This project supports inclusive sustainable economic development and poverty reduction, with a focus on women and youth, as well as accountable governance in three mining regions: the Sahel Region in Burkina Faso, the Western Region in Ghana, and the Préfecture de Boké in Guinea. The project works with the private sector, local governments, chambers of mines and communities and aims to enable com…	19999925	800000	2483917	2679781	4644305									Switzerland	102.158	100	98.5612
Improving Environmental Management of Mining and Energy Activities in Peru 10 yr	Mining	This project aims to streamline how the Peruvian Government handles environmental impact assessments for mining and energy projects while strengthening the rigour and analysis of these assessments	15950000	3260000	3370000	3095711	3596628									United Kingdom	105.882	100	102.941
Skills for Employment in the Extractives Sector of the Pacific Alliance 4yr	Mining	The purpose of this project is to support the member countries of the Pacific Alliance by developing their capacities in employment and sustainable development in the extractive sector. Project activities include: 1) offering specific training for the qualification and employability of vulnerable women; 2) providing training on environmental management and rehabilitation of mining sites; 3) estab…	16200000	1444440	2795130	2000862	4470300									United States	99.1304	100	99.1304
Tanzania Minerals Audit Agency 13-18	Mining	The purpose of this project is to promote responsible and sustainable development of the mining industry in Tanzania.	2.65669e+06	500000	900000	182263
Building Responsible Mineral Supply Chains for Development in Africa 15-19	Mining	This project seeks to ensure that high-value minerals such as gold, tin and tantalum (widely used in cell phones and other electronics) contribute to sustainable economic development and poverty reduction in the Great Lakes region of Africa.	15800000	3000000	4000000	2483953	3515238
Total local currency			7.94311e+07	10734440	16389047	12249779	18701499
Projects USD					1.14179e+07	1.02446e+07	1.31881e+07	1.18448e+07	1.02446e+07	1.3308e+07
Czech Republic		Project Description			2016	2017	2018	2016	2017	2018
Projects USD								0	0	0
Denmark (USD)		Project Description			2016	2017	2018	2016	2017	2018
Project : Greening Agricultural Transformation in Ethiopia (GATE) Thematic Programme	Pollution reduction: Agriculture	By the end of the programme small holder farmers in the targeted areas are expected to (a) develop and rehabilitate the natural resource base of their farms and use natural resources in a more sustainable and efficient (b) minimize environmental impacts such as pollution from their farming practices; (c) contribute to low-carbon economic development; (d) minimize their vulnerability to extreme cl…			7300000	8200000	250000					Estimated disbursements
Projects USD					7300000	8200000	250000	7.1813e+06	8200000	245935
European Union		Project Description	TOTAL BUDGET		2016	2017	2018	2016	2017	2018
E-waste project in Ghana 18-22	E-waste	The overall objective of this project is to improve e-waste management in Ghana for Sustainable Consumption and Production (SCP). Through an integrated multi-stakeholder approach, the project will promote sustainable growth, alleviate poverty, increase human well-being and prevent environmental pollution.	1199898		239980	239980	239980					Contracted amount, averaged over lifespan
Empowering the civil society in Kazakhstan in the improvement of chemical safety 14-17	Chemicals	The objective of the Action is to improve the implementation of the Aarhus Convention and empower civil society in order to contribute to local development in the Mangystau Region.	336120		112040	28010
Integrated Depollution Programme Lake Bizerte 5 yrs	Industrial pollution	The programme is unique as it takes an integrated approach to depollution by investing in priority sectors. The aim is to systematically eliminate or reduce the main sources of pollution to minimise the individual and cumulative impacts of pollution on the lake and coastal marine waters of the Mediterranean: wastewater, solid waste, industrial pollution and diffuse pollution. One specific objecti…	15000000		3000000	3000000	3000000
Total local currency			1536018		3.35202e+06	3.26799e+06	3.23998e+06
Projects USD					3.70784e+06	3.68267e+06	3.8244e+06	3.66754e+06	3.68267e+06	3.70235e+06
Finland		Project Description			2016	2017	2018	2016	2017	2018
Projects USD								0	0	0
France		Project Description	TOTAL BUDGET (FFEM)	months	2016	2017	2018	2016	2017	2018		Budgeted
WEEECAM : Sustainable sector for the recovery of e-waste and electronic equipment in Cameroon 16-22	E-waste	WEEE (Waste Electrical and Electronic Equipment) brings together a large part of everyday objects: lamps, refrigerators, mobile phones, etc. They require proper collection and treatment, because of the many toxic and polluting components that constitute them.	1700000			340000	340000
Sustainability and Resilience of Family Farming in the Savannah Region 14-18	Conservation ag	Sustainable soil management , development of sustainable environmental management practices at the territorial scale : agro-environmental characterization of soils, participatory mapping, training and implementation of agro-ecological practices, exchange visits and capitalization, conservation arrangements Soils, equipment in cart carts for the management of biomasses and fertility, training in a…	961000		240250	240250	240250
FISP Climat - HAMPARAN : Production de biogaz à partir des effluents et sous-produits d'une amidonnerie de manioc 14-17	Agricultural pollution	Impact on the environment: Most agribusiness wastewater in South East Asia is processed in pools open to the elements. This results in powerful greenhouse gases. Biogas technology enables these gases to be recovered, destroyed and turned into clean energy. Reduction of 1,087,630 t of CO2 eq over 10 years – the equivalent of the annual emissions from 386,000 tourism vehicles (AFD CarbonFootprintin…	500000	37	162162	162162
EU: Alliance for Local Compliance of Environmental Laws 2.17-8.20	Industial	The project aims to work on good practices, from a broad environment that brings together sectors of civil society, local authorities and private sectors for the detection and monitoring of environmental violations in several municipalities of Paraguay.	500000		127907	139535	139535
Total local currency					530319	881947	719785
Projects USD					586614	993858	849618	586614	993858	824872
Germany		Project Description	TOTAL BUDGET	Months	2016	2017	2018	2016	2017	2018
Competitive African Cotton initiative 1.13-6.19	Pesticides	Farmers supported under COMPACI have raised their productivity by between 10 and 40 per cent, leading to increases in income of between 30 and 60 per cent. More than 740,000 farmers have now gained CmiA certification. Across the eight countries involved in the project, more than 628,000 farmers have benefited from agricultural training courses. Over 582,000 and 427,000 producers respectively have…	16453285	78	2.53127e+06	2.53127e+06	2.53127e+06					Committed
Urban-industrial environmental management II in Mexico 10.13-6.19	Industrial pollution	GIZ and the Mexican Association of Private Industry Parks (AMPIP) together identified suitable industrial parks for the implementation of pilot sustainability actions. Local experts who received training by the project advise the selected industrial parks on how to improve their sustainability performance and how to take appropriate measures. Furthermore, a site selection tool for planners and de…	8500000	69	1.47826e+06	1.47826e+06	1.47826e+06
Sustainable industrial development in India 3.15 - 3.19	Industrial pollution	The project has started demonstrating possible ways in which industrial development can become more efficient and environment-friendly, as well as resilient in the face of climate change. Progress has been made in skills development for technicians and other employees of the waste water treatment plants. The project has produced the necessary training materials, and seven institutions have so far…	5900000	48	1475000	1475000	1475000
Urban-industrial environmental management II Mexico 9.09-6.19	Industrial pollution	GIZ and the Mexican Association of Private Industry Parks (AMPIP) together identified suitable industrial parks for the implementation of pilot sustainability actions. Local experts who received training by the project advise the selected industrial parks on how to improve their sustainability performance and how to take appropriate measures. Furthermore, a site selection tool for planners and de…	8500000	118	864407	864407	864407
Low-emissions oil palm development in Berau District, East Kalimantan 9.17 - 2.22	Agricultural pollution	Together with other development partners, LEOPALD has supported the East Kalimantan Province Government in creating two critical policies on low-emissions oil palm development in the jurisdiction of East Kalimantan Province (Berau is one of the ten districts and municipalities in the province). The first is the Joint Declaration on Sustainable Plantation Development, which was signed by the gover…	1830000	54		135556	406667
Recycling and Disposal of Waste of electrical equipment in an environmentally sound way Ghana 7.16-1.20	E-waste	The framework conditions for sustainable management of electric and electronical waste in Ghana have improved.	5000000	43	697674	1.39535e+06	1.39535e+06
Total local currency			46183285		7.04662e+06	7.87985e+06	8.15096e+06
Projects USD					7.79463e+06	8.87973e+06	9.62121e+06	7.87499e+06	8.87973e+06	9.33544e+06
Greece		Project Description			2016	2017	2018	2016	2017	2018
Nothing in annual reports
Projects USD								0	0	0
Hungary		Project Description			2016	2017	2018	2016	2017	2018
Nothing project related
Projects USD								0	0	0
Iceland		Project Description			2016	2017	2018	2016	2017	2018
Nothing specific
Projects USD								0	0	0
Ireland		Project Description			2016* (avg)	2017	2018	2016	2017	2018
Lake Hawassa Pollution Clean up	Agricultural pollution	The shift to agricultural production is driven mainly by population pressure, an increased demand for timber for fuel and construction, and ineffective policy on access and control over land resources. Land clearance and climate change has left the area vulnerable to soil erosion and land degradation. The programme aims to reduce poverty in the long term by supporting the community to implement s…			24740							Relevant funding provided
Total local currency					24740	0
Projects USD					27366.2	0	0	27634.5	0	0
Italy - Ask Rachael about Wastewater projects		Project Description			2016	2017	2018	2016	2017	2018		**Committed, but both are available
Mitigation of the environmental impact of the Lebanese industry in the frame of the LEPAP	Pollution reduction	Technical Assistance under the Lebanon Environmental Pollution Abatement Project. - Expert Fund (from an Italian institutional donors (central administrations, regions, municipalities, universities ...) )					400000
Technical aid - pollution abatement	Pollution reduction	Technical Assistance under the Lebanon Environmental Pollution Abatement Project. ART. 15 (from an Italian institutional donors (central administrations, regions, municipalities, universities ...) )			60236	104326	58133
Total local currency					60236	104326	458133
Projects USD					66630.2	117564	540770	66630.2	117564	523326
Japan		Project Description			2016	2017	2018	2016	2017	2018
Development, Use and Diffusion of Environmental Education Material Regarding the Relationship Between Mining Operations and Small Electronic Devices such as Cellular Phones	E-waste				4000000							Amounts granted
Development of Arsenic Removal Unit for High Arsenic-Contaminated Areas in Bangladesh	Arsenic				2800000	2800000	5000000
Project of introduction of solid waste recycling system including the pesticide container in Pampagrande City in the Plurinational State of Bolivia	Pesticides				4000000	6300000	6300000
Activities to disseminate information on chemical substances management to achieve the 2020 goal by use of PRTR data	Chemicals				3800000
Research to protect health from an atmospheric chemical substance and control measures and the enlightenment spread to a citizen	Chemicals					2000000
Research for the mitigation of environmental impacts in mining sites across the globe	Mining					3000000	3000000
Agroecology Training and Community Action to Reduce the Use of Highly Hazardous Pesticides in Selangor, Malaysia	Pesticides						2300000
Total local currency					14600000	14100000	16600000
Projects USD					134200	125706	150331	130472	125706	153250
Korea		Project Description			2016	2017	2018	2016	2017	2018
No project data found online
Projects USD								0	0	0
Luxembourg		Project Description	TOTAL BUDGET		2016	2017	2018	2016	2017	2018
Pesticide Training (one component) - 5yrs			2000000		400000	400000						Budget
Total local currency					400000	400000	0
Projects USD					442461	450757	0	450505	450757	0
The Netherlands		Project Description			2016	2017	2018	2016	2017	2018
Transboundary Wastewater Pollution Control	Industrial pollution						5610880
IFC Partnership Clean Textile	Industrial pollution	In Bangladesh, IFC is partnering with large international brands and others including industry associations, donor agencies, government, local communities, and banks to offer a comprehensive solution to the sector’s water availability and quality issues. The resulting Partnership for Cleaner Textiles will build local capacity, facilitate public-private dialogues, and transform the textile industr…			483000
Partnership for Cleaner Textile - Phase2	Industrial pollution	Second phase of the Partnership for Cleaner Textile (2013-2017). The project intends to widen its reach and deepen its engagement with the entire textile value chain. PaCT works as a platform that facilitates cooperation between factories, brands, sector organizations, technology providers and local banks. Its objectives are to avoid water use, reduce wastewater, avoid energy use, reduce GHG emis…			2000000
Low-carbon agriculture in Merapi and Merbabu (Indonesia)	Agricultural pollution	A community based sustainable landscape management is functioned to protect and conserve the Merapi and Merbabu area while the participated communities will have enhanced skill and knowledge to produce sustainable agriculture products (low carbon agriculture products) and broader access to the market				98877	114611
Responsible Mining Index 2	Mining	The Responsible Mining Foundation will produce a global Responsible Mining Index every two years to assess and compare approximately 30 globally dispersed large-scale mining companies, including publicly listed, state-owned, and private com-panies. Country-specific Responsible Mining Indices will also be produces to reinforce the global Indices and engagement work of the Foundation					500000
BOG-MRF-2018-07 CREER Phase 1	Mining	BOG-MRF-2018-07 CREER Phase 1 Trust and Consensus Building: Conflicts Transformation, Peaceful Coexistence and Addressing Remedy in the Coal Mining Region in Cesar- Colombia :https://www.government.nl/binaries/government/documents/reports/2016/10/06/sector-wide-impact-assessment-of-the-mining-sector/Sector+Wide+Impact+Assessment+of+the+mining+sector.pdf					61123
Total local currency					2483000	98877	675734
Projects USD					2.74658e+06	111424	797622	2.74658e+06	111424	767523
New Zealand		Project Description		2015/2016	2016/2017	2017/2018	2018.2	2016	2017	2018		Data available only until 2017
Cook Islands Wastewater Activity	Wastewater pollutants	The population, environment and the economy are cost-effectively protected from the detrimental effects of wastewater pollutants.		146585	34581							Amounts spent
Agriculture Quarantine Services Improvement Indonesia	Pesticide regulation	Improved understanding and leadership of risk-based quarantine management, improved food safety testing in 6 main Indonesia Agriculture Quarantine Agency operational unit, and improved phytosanitary diagnostics in 6 main Indonesia Agriculture Quarantine Agency operational units.		299711
Projects USD					231793			237737	0	0
Norway		Project Description			2016	2017	2018	2016	2017	2018
SINOCHEM Project	Chemicals	The project's overall objective is to provide a solid foundation for China to solve the most urgent and challenging issues for implementing the new compounds of the Stockholm Convention and the Minamata Convention					396557					Actual
Pollution Management and Environmental Health - WB MTF	Pollution	Support to the World Bank's Programme 'Pollution Management and Environmental Health'. Development of Air Quality Management Plans in large cities in Asia and Africa, and implementation of the Plans.			2.3809e+06
NEA CSE Training of Environmental Regulators in India	Pollution	Key environment and pollution regulatory agencies in India face inherent capacity constraints. Given the pace and scale of industrialisation India is witnessing, it is imperative to strengthen the abilities of regulatory institutions to ensure that high economic growth is accompanied by environmental sustainability. Through this project, the CSE, has sought expertise from Norway (NEA) on issues r…			52988.8
Advancing Green Finance Reform in China: Financing for Soil Remediation	Soils	To provide significant inputs into China’s current policy-making in relation to soil remediation, such as legal framework, action plan, regulations and supervision requirements. To harness the full range of green finance approaches and vehicles to the task of managing the risks associated with and funding the remediation of contaminated soils in China.			265867	435499	394711
SINOMER III -Capacity Building for Implementing the Minamata Convention	Chemicals	The project's overall objective is to provide a solid foundation for China to solve the most urgent and challenging issues for implementing the new compounds of the Stockholm Convention and the Minamata Convention.			441863
INTERPOL Marine Pollution Enforcement Project	Industrial pollution	INTERPOL/Environmental Security Programme (ENS): Marine Pollution Enforcement Project Targeting Illegal Disposal and Trade in Waste and Illegal Discharges from Vessels				426913
MNE-14/0009 Incidents at sea – management of oil pollution	Industrial pollution	Improve capacities for emergency response in case of pollution at sea. Equipment and improved organization for contingencies. Center for Ecotoxicological Research in cooperation with Port Authority and Directorate for Maritime Emergency.			71426.9	36439.4
Projects USD					3.21304e+06	898851	791268	3.23616e+06	898851	758750
Poland		Project Description			2016	2017	2018	2016	2017	2018
Pesticides HIV/AIDS program Moldova	Pesticides				220000							Actual
Total local currency					220000
Projects USD					55798.2	0	0	57986.3	0	0
Portugal		Project Description			2016	2017	2018	2016	2017	2018
Projects USD								0	0	0
Slovak Republic		Project Description			2016	2017	2018	2016	2017	2018
Projects USD								0	0	0
Slovenia		Project Description			2016	2017	2018	2016	2017	2018
Projects USD								0	0	0
Spain		Project Description			2016	2017	2018	2016	2017	2018
Projects USD								0	0	0
Sweden		Project Description			2016	2017	2018	2016	2017	2018		**Disbursements
Pure Earth/Lancet Commission	Pollution				87652.7	87652.7	57534.8
Air Quality Monitoring Bosnia	Air quality monitoring	The Swedish Environmental Protection Agency (SEPA) has been assigned to carry out an inception phase and to develop a long-term programme to for improving air quality assessment and management in the country in Bosnia and Herzegovina (BiH). The programme is aimed for Sweden’s support to BIH in area of air quality improvement. The primary goal of this assignment is to carry out a thorough analysis…					1.1507e+06
ITP 308 Mine Water and Mine Waste Management	Mining	The intended effect of the initiative is to increase the capacity and knowledge of key personnel within institutions organizations with a mandate to regulate and influence emissions to water from mining and the mineral extraction's pollution to water. I extension is believed to be able to influence the institutional context and the conditions for an environmental, democratic and socially good gov…					189324
IPEN Internet POPs Elimination Network 2016-20	Pesticides	The initiative aims at reducing the risks to health and the environment caused by chemicals and hazardous waste. Poor people are often most vulnerable to poor chemical handling, among other things because they work in sectors with poor work environment and have a lack of knowledge about how they can protect themselves. Chemi did a minor investigation for Sida regarding possible chemical NGOs and …			934962		460278
KemI Regional Agric. Chemicals prog	Chemicals	KemI is engaged in government cooperation with global programs, regionally in Asia and also bilaterally. Sida has also supported the SAICM Quick Start Program and will consider support for the upcoming Special Program, which aims at capacity building of developing countries' national authorities. Sida believes that support for an international NGO complements the other support, by contributing to…			1.82708e+06	2.25973e+06	1.73164e+06
ITP 299 Strategies for Chemicals Management	Chemicals				1.06017e+06	307505	62127.4
Management of chemicals with focus on Agricultural pesticides Inception phase	Agricultural pollution	The Swedish Chemicals Agency (KemI) has applied for SEK 578,000 to finance the initial phase of the project “Chemical management with focus on agricultural pesticides” in Zambia during a 6-month period, December 2018 to May 2019. Overall, the project aims to reduce the health risks for humans and animals as well as environmental risks caused by the use of chemicals, by supporting the implementati…					66510.2
Reduce emissions in Ukraine	Pollution	Aid to reduced emissions of pollution in Ukraine.			289198
Clean Up Georgia Phase III (Hazard Waste)	Industrial waste	The Georgia Society of Nature Explorer's "Orchis" has applied for support of SEK 15 million to implement the Clean Up Georgia Phase III (Hazard Waste) project during the 2015-2018 period. The aim of the initiative is to improve the environment and limit climate change by improving waste management and increasing environmental responsibility among the public. The total budget of the initiative is …			584351	830437	447045
Chemicals Agency´s Global Program 2014-2018	Chemicals	The long-term goal is to minimize the risks associated with chemicals in the partner countries. Capacity development in chemical issues, education and guidance for the development of legislation, integration of chemical issues in development strategies and support for governments / authorities on chemical conventions. Cooperation with key players in the chemical field, such as UNEP and UNDP, is i…			1.22952e+06	719369
Development of Sweden-Bangladesh Collaboration towards Source Determination of Black Carbon Aerosols in Bangladesh: Prioritized Short-Lived Climate Po	Black carbon	The coalition recognizes that SLCP, especially Black Carbon (BC, soot) aerosols from incomplete combustion account for a large part of the ongoing climate warming and at the same time affect human health (air quality) and access to drinking water and food. This information will be of great value both for improved knowledge about the climate and air quality and an important basis for effective mea…			26296	26793
Development of Sweden-Bangladesh Collaboration towards Source Determination of Black Carbon Aerosols in Bangladesh	Black carbon	This project will further develop and apply microscale 14C-dating of BC aerosols to provide powerful observation-based top-down information on the relative contribution from combustion of fossil fuel (extinct 14C) and biomass (contemporary 14C) to the BC in the actual atmosphere. Our initial month-long studies have demonstrated systematic underestimation in the fractional fossil contribution of a…			105183	105300	103563
Light-Absorbing Aerosols Casts a Shadow over Sub-Saharan Africa	Chemicals	In this project we address the large uncertainties of light-absorbing aerosols in SSA by conducting ground-based local-collaborative observations at both urban and background sites in Rwanda and Kenya. We will focus on the characterization of light-absorbing black (BC) and brown carbon (BrC) aerosols, which will be collected on filters. The filters will be analyzed at Stockholm University, in par…					54658
International Centre for Integrated Mountain Dev.	Black carbon	Sida supports the organization International Center for Integrated Mountain Development's two regional programs: 1) Reducing the impacts of Black Carbon and other short-lived climate forcers. 2) The Himalayan Climate Change Adaptation Program. Sweden contributes SEK 50 million. The focus is to reduce emissions of short-term climate gases and to achieve better knowledge of the effects of climate c…			584351
Convention on Long-Range Transboundary Air Pollution	Pollution					11700
Arsenic mitigation 07-11 - Arsenic mitigation	Arsenic	Aims to increase the awareness on a global level of the problems associated with arsenic contaminated groundwater, by advocacy, capacity building, and exchange of information. In parallel, the project intends to conduct field research in the region of Mat lab Upazila in Bangladesh in order to develop a sustainable option for safe drinking water. If successful this will be disseminated globally				57490
Water Safety for the wellbeing of Women and Children in Bangladesh	Arsenic	The intervention is considered to deliver sustainable results that contributes to the Results strategy for Bangladesh has made significant progress in increasing access to improved drinking water in both urban and rural areas, and to all segments of the population. As a result of this, Bangladesh achieved the Millennium Development Goal 7c related to drinking water well before the end date in 201…					2358925					Second one: https://openaid.se/activity/SE-0-SE-6-5217004001-BGD-14031
Risk reduction phase: "Solutions for the Palestinian E-waste Industry" - Risk reduction phase "Solutions for the Palestinian E-waste Industry"	E-waste	A large part of the electronic waste in Israel is transported to Palestinian villages west of Hebron where metals and other components are recycled. Operations are part of the Palestinian, and Israeli, informal economy and create major environmental and health problems, but also significant economic values ??for the population of the affected villages. The initiative is a continuation of the two …			49405	542881	159947					Academic paper?
Towards Green Economy Development in Zambia: Forest Restoration on mining wastelands	Heavy metals	Mining generates a vast amount of waste rocks, overburden materials and tailings, that remain un-vegetated for extended period of time. Heavy metal pollution is one of the main environmental problems in post-mining landscapes, posing serious hazards to human health and agricultural productivity. Although green restoration technologies have advanced elsewhere, little information is available in Za…			116520	128700
Does heavy metal polluted water in Bolivia drive evolution towards antibiotic resistance genes in water microbiota and pathogens?	Heavy metals	Pollution of water is an increasing problem globally and absence of safe drinking water is a major problem for human health. Pollutants such as medical residues, metals, antibiotics, biocides and pathogenic bacteria are found in surface and ground water. The arid highlands of the Altiplano, at 3800 m, Bolivia face large problems with water pollution and inability to provide safe drinking water. E…					44877
Total local currency
Projects USD					6.89469e+06	5.07756e+06	6.88712e+06	6.83723e+06	5.07756e+06	7.06524e+06
Switzerland		Project Description	TOTAL BUDGET (chf)	month	2016	2017	2018
Capacity building programme in support of the Palestinian National Authority – Sanitary and Phyto-Sanitary (SPS) measures	Pesticides	The single phase project seeks to develop national sanitary and phyto-sanitary measures responsive to World Trade Organization (WTO) requirements, contributing to enhance domestic and international trust and demand for Palestinian agriculture and agro-industrial products. The intervention will increase potential for Palestinian agro-economic growth and ultimately contribute to increase income of …	3350000		670000	670000	670000
Total local currency					670000	670000	670000
Projects USD					679931	680416	685154	665566	680416	695156
United Kingdom		Project Description	TOTAL BUDGET	2015/2016	2016/2017	2017/2018	2018/2019					**Fiscal Year April - April
					2016	2017	2018
SMEP - Sustainable Manufacturing and Environmental Pollution programme	Industrial pollution	The Sustainable Manufacturing and Environmental Pollution (SMEP) programme will tackle the problem of pollution generated by manufacturing and industrial activity in developing countries.	18050000			24000	513287
Pollution Management & Environmental Health 15-20	Industrial pollution	Research programme focusing on pollution and reducing its harmful impacts on poor people. DFID funding will improve the current level of knowledge on the links between pollution, human health and livelihoods and associated economic impacts in developing countries. The research will contribute to the development of innovative environmental remediation techniques and technological solutions to redu…	7600000	3000000
Reducing Deforestation and Promoting Low Carbon Agriculture in the Brazilian Atlantic and Amazon Forests and the Cerrado Biome	Agricultural pollution	Supporting small and medium sized farms in the Amazon and Atlantic Forests to implement low-carbon agriculture, protecting forests and biodiversity. Mitigate climate change in the Cerrado biome and improve environment and natural resource management through the promotion of farmer compliance with the Brazilian Forest Code. Increase the environmental registration of rural holdings and promote cont…	£64,900,000	10800000	1400000	9710000
Building social inclusion for peace consolidation in the ethnic territories of Chocó		Afro-descendant, indigenous and mestizo ethnic communities in Choco Department Colombia have faced historical abandonment by the Colombian State and borne the brunt of action of various armed groups, which has caused multiple human rights violations. This project aims to strengthen the Afro-descendant, indigenous and mestizo communities of Chocó in their governance structures, for them to become …					16000
Building Resilient ASM Communities in East Africa	Mining	This project helps to create a supply of Fairtrade gold through nine artisanal mining organisations in East Africa. The project will help the organisations to be better organised, more productive, and safer for the 2,800 workers and families nearby.	868219	178354	178354	142605	218906
Total local currency			26518219	13978354	1578354	9876605	748193
Projects USD				3.80651e+07	1.4663e+07	4.81754e+06	1.01257e+07	1.38483e+07	4.81754e+06	9.8364e+06
United States		Project Description		2015	2016	2017	2018	2016	2017	2018		obligations
Toxic Pollution (PureEarth/Blacksmith)	Pollution				1000000	1000000	2410000
Waste Management Technologies in Regions (WMTR) Phase II	Industrial pollution	With the objective of improving how water resources are utilized and wastewater facilities are managed over the next 25 years, the Water and Wastewater Infrastructure Project (WIP) is responding to dire improvements needed in the water sector. The project seeks to achieve the objectives of: Delivering critically needed water and wastewater infrastructure facilities Providing training and capacity…					1200000
E-Waste/Recycling RFA for Scaling Off-Grid Energy	E-waste						1382317
Artisanal Gold mining	Mining	Chemonics/ Colombia		3325000	3800000	4575761	5373704
Projects USD				3325000	4800000	5575761	10366021	4.84211e+06	5575761	1.0457e+07
UNDP		Project Description	TOTAL UNDP CONT	MONTHS	2016	2017	2018	2016	2017	2018
Comprehensive Reduction and Elimination of POPs 1.15-12.19	Chemicals		327130		65426	65426	65426					***UNDP allocated expense (website 2018) divided by the duration of the project. Documents provided for each project are very different, this is the most consistent way to record this information.
Legacy Elimination and Release Reduction - Turkey 1.15-11.20	Chemicals	Protection of health & environment by elimination of current Persistent Organic Pollutants (POPs) legacies, ensure long-term capacity to manage POPs with int'l practice & standards & integrate POPs activities in national sound chemical management initiatives.	100000	71	16901.4	16901.4	16901.4
Eliminate Pesticide Stockpile Vietnam, 1.08-12.16	Pesticides	Building Capacity to Eliminate POPs (Persistent Organic Pollutants) Pesticides Stockpiles in Vietnam	407420		45268.9	45268.9	45268.9
Elimination of POPs Armenia, 01.15-5.19	Chemicals	Elimination of Obsolete Pesticide Stockpiles and Addressing Persistent Organic Pollutants (POPs) Contaminated Sites within a Sound Chemicals Management Framework	200090	53	45303.4	45303.4	45303.4
Reduction and Elimination of POPs 4.16-12.17	Chemicals	Reduction and elimination of POPs and other chemical releases through implementation of environmentally sound management for waste management activities	744	21	318.857	318.857
Disposal of Chemicals - Mauritius 5.8-4.18	Chemicals	Disposing of hazardous chemicals (DDT) and controlling the spread of disease by mosquitoes	48000	120	4800	4800	1600
Belize Chemical and Waste Management 8.14-3.19	Chemicals	The project aims to assist the country in implementing its relevant obligations under the Stockholm Convention to reduce the releases of Unintentional POPs emissions and to build country’s capacity to manage chemicals and waste.	33470	56	7172.14	7172.14	7172.14
Strengthening Chemicals Management and Sust Dev - Indonesia 2.15-9.18	Chemicals	Strengthening Chemicals Management and Sustainable Development in Indonesia	637110	44	173757	173757	130318
Sound Management of Chemicals into Dev Planning Suriname 11.11-12.16	Chemicals	Suriname /UNEP /UNDP partnership for the integration of sound management of chemicals into development planning and processes	10000	71	1690.14
PPG: Environ Sound Management of PCBs Nigeria 4.16-12.19	Chemicals	Sound Management and Disposal of PCBs wit increase in phase-out, disposal and reduction of releases of POPs, ODS, mercury and other chemicals of global concern	125930	45	11193.8	33581.3	33581.3
Eliminating POPs through Sound Management of Chemicals 7.17-11.18	Chemicals	At the 52nd Meeting of the Council to the GEF in May 2017, the project concept or Project Identification Form (PIF) (GEF ID 9562) was approved by the GEF Council, along with the project Preparation Grant (PPG) of US$100,000 to develop the proposal.	79970	17	28224.7	51745.3
Spatial planning project w/ lead contamination Moldova 11.09-12.16	Lead	The objective of the Project is to institutionalize the partnership with Ministry of Environment and Spatial Planning in the areas of climate change and renewable energy, water governance, biodiversity, and lead contamination in Mitrovicë/Mitrovica.	369450	86	51551.2
Medical waste management Zambia 3.15-3.19	Mercury	Implement best environmental practices and non-incineration and mercury-free technologies and ensure availability and affordability of non-incineration waste treatment technologies.	276460	49	67704.5	67704.5	67704.5
Preparation of Ratification of Minamata Convention 11.16-2.18	Chemicals	Undertake a Mercury Initial Assessment to enable the Gov to determine national requirements and needs for the ratification of the Minamata Convention and establish a national foundation to undertake future work towards the implementation of Convention	5000	16	625	3750	625
Biodiversity Mainstreaming and Mercury Reduction 1.18-12.21	Mercury	Strengthen the regulatory framework and institutional capacity for the management of small and medium-scale gold mining and promote greater adoption of environmentally-friendly mining techniques in Guyana	5000				1250
Protect health and environment from POPs Egypt 1.15-12.20	Chemicals	Protect human health and the environment from unintentional releases of POPs originating from incineration and open burning of health care- and electronic waste (FSP)	37430		6238.33	6238.33	6238.33
Protect health and environment from POPs Egypt 1.13-3.17 (PPG)	Chemicals	Protect human health and the environment from unintentional releases of POPs originating from incineration and open burning of health care- and electronic waste.	45690	51	10750.6	2687.65
Projects USD					536926	524655	421389	536926	524655	421389
UNEP			TOTAL UNEP CONTRIBUTION		2016	2017	2018	2016	2017	2018
Chemicals Safety in the Republic of Serbia 3.15-12.16	Chemicals	Capacity Building and Strategic Partnerships for Chemicals Safety in the Republic of Serbia	231700	22	126382
Sound Management of Chemicals into Dev Planning Suriname 11.11-12.16	Chemicals	Suriname /UNEP /UNDP partnership for the integration of sound management of chemicals into development planning and processes	199670	62	38645.8
Projects USD					165028			165028	0	0
UNIDO		Project Description			2016	2017	2018	2016	2017	2018
POPs and chemical pollution solutions through area-based-ecoeffective-management	Chemicals				1.51656e+06	840038	884503
Mitigating toxic health exposures in low- and middle-income countries: Global Alliance on Health and Pollution	Pollution				1.58397e+06	1.61614e+06	1.45844e+06
Improve the health and environment of Artisanal Gold Mining Communities by reducing mercury emissions and promoting sound management of chemicals	Mining				42510	27643.7	4203.92
Improve the Health and Environment of Artisanal gold-mining Communities in the Philippines by reducing Mercury Emissions	Mining				22563.6	27643.7
Baseline investigation of mercury emissions from the Chinese cement sector and its whole process control	Mercury				38556.2	205290	6.05
Inclusive and low carbon production (ILCP) and Chemical Leasing in meat and dairy value chains in the Republic of Serbia	Chemicals				23632.8	74243.8	112815
Methyl bromide phase out projects (all)	Agricultural pollution				304837	410257	203969
Implementing integrated measures for minimizing mercury releases from artisanal gold mining	Mercury				159999	388.1
Reducing the Impacts of Mercury on Human Health and the Environment by promoting Sound Chemical Management in Mongolia	Mercury				65746.2	2235.02
Improve mercury waste management in Tunisia	Mercury				44128.7	269763	244301
Preparatory project to facilitate the application of the Mercury Treaty in Argentina	Mercury				15892.5
Demonstration of Mercury Reduction and Minimization in the Production of Vinyl Chloride Monomer in China	Mercury				39432.9	64974.5	6.23952e+06
National Action Plan on Mercury in the Artisanal and Small-Scale Gold Mining sector in Gabon	Mining				210500	365421	12181.5
National action plan on mercury in the artisanal and small-scale gold mining sector in Peru	Mining				122500	250812	102221
Promoting ratification and early implementation of the Minamata Convention on Mercury in at least 10 countries	Mercury				159421	292624	301150
Environmentally sound management and disposal of obsolete POPs pesticides and other POPs wastes in China	Pesticides				19699.1	123049	182763
PPG - Environmentally-Sound Management and Disposal of PCBs wastes and PCB contaminated Equipment in Sri Lanka	Chemicals				82629.7	97235.4	85393.6
Greening of Scrap Metal Value Chain through the Promotion of BAT/BEP to Reduce U-POPs Releases from Recycling Facilities	Waste				25534.4	87267.6	79338.8
Reducing risks from Artisanal and Small Scale Gold Mining in Cote d'Ivoire, Mali	Mining				81806.4
Development of an environmentally responsible Fair-Trade Artisanal and Small-Scale Gold Mining	Mining				177527	12.55
Regional network on persistent organic pollutants (POPs)-pesticides for Asia and the Pacific	Pesticides				104865	41410.6	9769.74
Making the business case for sustainable chemistry: Chemical Leasing 4.0	Chemicals					1819.25	142093
IOMC Toolbox for Decision Making in Chemicals Management - Phase II: Modification, Expansion and Promotion	Chemicals				81503.9	59913.7	6240
Application of Industry-Urban Symbiosis and Green Chemistry to reduce releases of POPs and hazardous chemicals as well as GHG emissions, to support inclusive and sustainable growth	Pesticides				160000	86327.8	90427.1
BAT/BEP Center for Environmentally Safe Disposal of Potentially Hazardous Consumer Products and Industrial Wastes	Industrial Waste					17367.8
Investment Promotion on Environmentally Sound Management of Electrical and Electronic Waste in East Africa with Focus on Ethiopia	E-waste					17717.2	734
Environmentally sound management and disposal of polychlorinated biphenyl (PCB)- containing equipment and DDT wastes and upgrade of technical expertise in Guatemala	Chemicals				442395	18.38	124073
National Action Plan on Mercury in the Artisanal and Small-Scale Gold Mining sector in Burkina Faso	Mercury					460859	4954.51
Contribution Toward the Elimination of Mercury in the Artisanal and Small Scale Gold Mining (ASGM) Sector: From Miners To Refiners	Mining					46935.8	210223
UNIDO Global Mercury Project-2 (GMP-2), Introduction of cleaner artisanal gold mining and extraction technologies	Mercury					6303.74	254.87
Strengthening of National Initiatives and Enhancement of Regional Cooperation for the Environmentally Sound Management of POPs in Waste of Electronic or Electrical Equipment (WEEE) in Latin-American Countries	E-waste				88258	12413.5	1.48867e+06
Minamata initial assessments	Chemicals				1081780	297443	661094
Identification, evaluation and prioritization of pollution "hot-spots" in the basins of transborder reservoirs	Pollution						260.99
National Action Plan on Mercury in the Artisanal and Small-Scale Gold Mining sector in Ecuador	Mercury						384765
Organization of an international expert group event on knowledge and technology transfer enhancing sustainable management of mercury waste	Mercury						19219.7
Strengthening national capacity in Sri Lanka for applying SMART chemicals management	Chemicals						222382
Promotion of BAT and BEP to reduce POPs releases from waste open burning in the participating countries of SADC sub region	Chemicals				25320.9
Pilot demonstration project on ODS waste management and disposal	Ozone				15027	55875.9
Improving Energy Efficiency and Reducing ODS Emissions in the Industrial Refrigeration and Air Conditioning Sector	Ozone				63729.5	109066	24114
Improving Energy Efficiency and Reducing ODS Emissions in the Cold Storage Sector	Ozone				100662	53488.5	2679.59
Promoting low-global warming potential refrigerants for air-conditioning sectors in high-ambient temperature countries in West Asia	Ozone				13832.8	14462.6
Promoting alternative refrigerants in air-conditioning for high ambient countries in West Asia (PRAHA-II)	Ozone				100497	100279	32346.7
Regional centre of excellence for demonstration and training of low-global warming potential ozone-safe alternative technologies in the Europe and Central Asia region (ECA)	Ozone				46226	32135.6	353911
Regional Demonstration Project for Coordinated Management of ODS and POPs Disposal	Ozone, Chemicals				67914.7
Demonstration project for disposal of unwanted ODS in Mexico	Ozone				282026	17855
Guidance development and case study documentation of Green Chemistry and technologies	Chemicals						441102
Pilot Demonstration Project on ODS Waste Management and Disposal	Ozone				45474.5	4096.67	14385.4
Demonstration of a Regional Strategy for ODS Waste Management and Disposal in the ECA Region	Ozone				5116.21	9422.26
Regional Demonstration Project for Coordinated Management of ODS and POPs Disposal in the Russian Federation, Ukraine, Belarus, Kazakhstan and Armenia	Ozone, Chemicals					49557.2	3.71684e+06
Demonstration of the use of low cost pentane foaming technology for the conversion to non-ODS technologies in polyurethane foams at small and medium enterprises.	Ozone				17706.4	26660.8	215635
Total USD					7.47978e+06	6.27647e+06	1.8077e+07	7.54539e+06	6.27647e+06	1.82355e+07
Convention Contributions								2016	2017	2018
Australia								8.06949e+06	7.84744e+06	9.54288e+06
Austria								4.31604e+06	4.26976e+06	4.53575e+06
Belgium								6.12705e+06	6.06918e+06	5.96427e+06
Canada								1.54805e+07	1.51294e+07	1.6546e+07
Czech Republic								1.09808e+06	1.05607e+06	1.13233e+06
Denmark								4.45792e+06	4.4574e+06	3.18005e+06
European Union								302681	235251	701752
Finland								4.53795e+06	4.51916e+06	3.77082e+06
France								2.33635e+07	2.3161e+07	2.51438e+07
Germany								3.3057e+07	3.26826e+07	3.68054e+07
Greece								1.39014e+06	1.36704e+06	1.21391e+06
Hungary								600663	569957	417371
Iceland								64009.8	57852.7	62133.3
Ireland								1.2274e+06	1.20333e+06	1.18193e+06
Italy								1.39143e+07	1.37603e+07	1.40806e+07
Japan								4.49506e+07	4.52141e+07	5.14628e+07
Korea								574819	558180	598545
Luxembourg								405329	399187	409266
The Netherlands								7.66195e+06	7.64318e+06	8.06855e+06
New Zealand								792678	769383	1.05295e+06
Norway								4.61566e+06	4.57151e+06	5.0346e+06
Poland								2.08546e+06	1.97342e+06	2.18339e+06
Portugal								1.06109e+06	1.01564e+06	1.00988e+06
Slovak Republic								374388	366401	412010
Slovenia								445428	438863	462085
Spain								7.98751e+06	7.87988e+06	7.06487e+06
Sweden								9.60086e+06	9.58354e+06	1.20123e+07
Switzerland								7.168e+06	7.49643e+06	8.62577e+06
United Kingdom								2.20638e+07	2.25033e+07	2.43889e+07
United States								5.2046e+07	5.26214e+07	5.41671e+07
Totals				Table 1	2016	2017	2018	2016	2017	2018	Averages
				DAC Countries	6.49167e+07	4.99534e+07	5.81753e+07	6.44608e+07	4.99534e+07	5.77752e+07	5.73965e+07
				UNEP, UNDP, UNIDO	8.0167e+06	6.80113e+06	1.84984e+07	1.4503e+07	1.32218e+07	2.50776e+07	1.76008e+07
				Projects, Total	7.29334e+07	5.67546e+07	7.66737e+07	7.89638e+07	6.31753e+07	8.28528e+07	7.49973e+07
				Conventions, Total				2.7984e+08	2.7942e+08	3.01232e+08	2.86831e+08

## Sheet: Table 2
	PROJECTS FUNDING MODERN POLLUTION REDUCTION			CONVENTION CONTRIBUTIONS
	2016	2017	2018	2016	2017	2018
Australia	130738	89999.9	102015	8.06949e+06	7.84744e+06	9.54288e+06
Austria	27930.3	7043.07	0	4.31604e+06	4.26976e+06	4.53575e+06
Belgium	0	0	0	6.12705e+06	6.06918e+06	5.96427e+06
Canada	1.18448e+07	1.02446e+07	1.3308e+07	1.54805e+07	1.51294e+07	1.6546e+07
Czech Republic	0	0	0	1.09808e+06	1.05607e+06	1.13233e+06
Denmark	7.1813e+06	8200000	245935	4.45792e+06	4.4574e+06	3.18005e+06
European Union	3.66754e+06	3.68267e+06	3.70235e+06	302681	235251	701752
Finland	0	0	0	4.53795e+06	4.51916e+06	3.77082e+06
France	586614	993858	824872	2.33635e+07	2.3161e+07	2.51438e+07
Germany	7.87499e+06	8.87973e+06	9.33544e+06	3.3057e+07	3.26826e+07	3.68054e+07
Greece	0	0	0	1.39014e+06	1.36704e+06	1.21391e+06
Hungary	0	0	0	600663	569957	417371
Iceland	0	0	0	64009.8	57852.7	62133.3
Ireland	27634.5	0	0	1.2274e+06	1.20333e+06	1.18193e+06
Italy	66630.2	117564	523326	1.39143e+07	1.37603e+07	1.40806e+07
Japan	130472	125706	153250	4.49506e+07	4.52141e+07	5.14628e+07
Korea	0	0	0	574819	558180	598545
Luxembourg	450505	450757	0	405329	399187	409266
The Netherlands	2.74658e+06	111424	767523	7.66195e+06	7.64318e+06	8.06855e+06
New Zealand	237737	0	0	792678	769383	1.05295e+06
Norway	3.23616e+06	898851	758750	4.61566e+06	4.57151e+06	5.0346e+06
Poland	57986.3	0	0	2.08546e+06	1.97342e+06	2.18339e+06
Portugal	0	0	0	1.06109e+06	1.01564e+06	1.00988e+06
Slovak Republic	0	0	0	374388	366401	412010
Slovenia	0	0	0	445428	438863	462085
Spain	0	0	0	7.98751e+06	7.87988e+06	7.06487e+06
Sweden	6.83723e+06	5.07756e+06	7.06524e+06	9.60086e+06	9.58354e+06	1.20123e+07
Switzerland	665566	680416	695156	7.168e+06	7.49643e+06	8.62577e+06
United Kingdom	1.38483e+07	4.81754e+06	9.8364e+06	2.20638e+07	2.25033e+07	2.43889e+07
United States	4.84211e+06	5575761	1.0457e+07	5.2046e+07	5.26214e+07	5.41671e+07
Organization
UNDP, UNEP, UNIDO	1.4503e+07	1.32218e+07	2.50776e+07	0	0	0
Totals	7.89638e+07	6.31753e+07	8.28528e+07	2.7984e+08	2.7942e+08	3.01232e+08

## Sheet: Table 4_Comparisons
Funding information from OECD data on DAC ODA funding allocated to Malaria, HIV/AIDS, and TB
Table 4	Deaths/year				Funding/year**				Source	Notes	Funding allocated/death by Risk Factor
	2015	2016	2017	2018*	2015	2016	2017	2018*			2015	2016	2017	2018
Malaria	662166	625834	619827	619827	814553050	782248303	630353038	630353038	World Malaria Report, 2018	World Malaria Report 2016	1230.13	1249.93	1016.98	1016.98
HIV/AIDS	1.12136e+06	1.0418e+06	954492	954492	2.06921e+08	1.71111e+08	1.14291e+08	1.14291e+08	UNAIDS 2018 fact sheet	*Funding listed as "Resources Available"	184.526	164.246	119.74	119.74
Tuberculosis	1.21134e+06	1.20051e+06	1.18367e+06	1.18367e+06	247407571	228646145	290761100	290761100	Mortality WHO	Global TB Report 2018	204.243	190.458	245.643	245.643
Modern Pollution	9000000	5.8e+06	5.8e+06	5.8e+06		7.89638e+07	6.31753e+07	8.28528e+07		2017 Global TB report		13.6145	10.8923	14.285
Convention Contributions	9000000				5e+06	2.7984e+08	2.7942e+08	3.01232e+08
Modern Pollution + Conventions						3.58804e+08	3.42595e+08	3.84085e+08				61.8628	59.0682	66.2215
General Environmental Protection						3692276341	3637860474	3637860474
*Deaths are not available yet for 2018, 2017 is used as a conservative estimation for 2018 **Disbursements for malaria, HIV/AIDS, and tuberculosis
		9.26763				0.100945

## Sheet: Annex I Organizations Included
Country/Organization	Aid Agency(s) Included
Australia	Department of Foreign Affairs and Trade (DFAT)
Austria	Austria Development Agency (ADA)
Belgium	Belgian Development Agency (Enabel)
Canada	Global Affairs Canada
Czech Republic	Ministry of Foreign Affairs of the Czech Republic
Denmark	Danish Development Corporation
European Union	EU International Cooperation and Development
Finland	Ministry of Foreign Affairs of Finland
France	Agency Française de Development (AFD); Fonds Français Pour l'Environnment Mondial (FFEM)
Germany	Deutsche Gesellschaft für Internationale Zusammenarbeit (GIZ)
Greece	Hellenic Aid, Ministry of Foreign Affairs of Greece
Hungary	Ministry of Foreign Affairs and Trade
Iceland	International Development Cooperation (Iceida)
Ireland	Irish Aid
Italy	Italian Development Corporation
Japan	Japan International Cooperation Agency (JICA), Environmental Restoration and Conservation Agency (ERCA)
Korea	Korean International Cooperation Agency (KOICA)
Luxembourg	LuxDev
The Netherlands	Government of Netherlands Development Cooperation
New Zealand	New Zealand Foreign Affairs and Trade
Norway	The Norwegian Agency for Development Cooperation (NORAD)
Poland	Polish Aid
Portugal	Ministry of Foreign Affairs
Slovak Republic	Slovak Aid
Slovenia	International Development Cooperation of Slovenia
Spain	Spanish Agency for International Development Cooperation (Aecid)
Sweden	Swedish Aid
Switzerland	Swiss Development Cooperation
United Kingdom	Department for International Development (DFID)
United States	United States Agency for International Development (USAID)

## Sheet: Contributions_Clean
	Montreal Protocol			Montreal Protocal (in 2017 dollars)			Stockholm Convention			Stockholm Convention (in 2017 dollars)			GEF (Chemicals & Waste)			Basel Convention			GEF (Chemicals & Waste) 2017 dollars			Basel Convention (in 2017 dollars)			Rotterdam			Rotterdam (in 2017 dollars)			Minamata	Minamata (2017 dollars)	UNEP Special Programme			UNEP Special Programme (2017 Dollars)			Totals (2017 dollars, CPI adjusted) NO UNEP					GCF Contributions				TOTAL, initial mobilization period (signed)
	2016	2017	2018	2016	2017	2018	2016	2017	2018	2016	2017	2018	2016	2017	2018	2016	2017	2018				2016	2017	2018	2016	2017	2018	2016	2017	2018	2018	2018	2016	2017	2018	2016	2017	2018	2016	2017	2018		Total Per year	2015	2016	2017	2018		2018 er
Australia	4191481	4191481	5880667	4.32779e+06	4191481	6.12168e+06	136395	133111	150969	140831	133111	157156	3296300	3296300	2.98841e+06	123915	119354	141043	3.4035e+06	3.4035e+06	3.0856e+06	127945	119354	146823	67242.9		30381	69429.7	0	31626.1		0				0	0	0	8.06949e+06	7.84744e+06	9.54288e+06		46750000	4.78996e+07	4.71332e+07	4.8666e+07	46750000	187	187000000
Austria	1612730	1612730	1814500	1.62886e+06	1612730	1.76216e+06	52479.9	51216.2	46511.5	53004.7	51216.2	45169.8	2534550	2534550	2.62251e+06	47678	45923.1	43453.5	2.5599e+06	2.5599e+06	2.64874e+06	48154.8	45923.1	42200	25872.6			26131.4	0	0	37109	37480.1	16480.8	16480.8	16480.8	16645.6	16645.6	16645.6	4.31604e+06	4.26976e+06	4.53575e+06		8700000	8.36538e+06	8.36538e+06	8.44904e+06	8700000	34.8	34800000
Belgium	2016923	2016923	2230333	2.03709e+06	2016923	2.166e+06	65632.8	64052.3	57170.4	66289.1	64052.3	55521.2	3891850	3891850	3.63061e+06	59627.4	57432.7	53411.6	3.93077e+06	3.93077e+06	3.66692e+06	60223.7	57432.7	51870.9	32357			32680.6	0	0	23726	23963.3	9950	9950	9950	10049.5	10049.5	10049.5	6.12705e+06	6.06918e+06	5.96427e+06		1.6725e+07	1.60817e+07	1.60817e+07	1.62425e+07	1.6725e+07	66.9	6.69e+07
Canada	6030559	6030559	7361333	6.256e+06	6030559	7.42825e+06	196241	191515	188695	203577	191515	190410	8420800	8420800	8283600	178285	171722	176288	8.7356e+06	8.7356e+06	8.59327e+06	184950	171722	177891	96746.8			100364	0	0	150550	156178				0	0	0	1.54805e+07	1.51294e+07	1.6546e+07		69250000	69250000	6.73614e+07	6.98795e+07	69250000	277	277000000
Czech Republic	780092	780092	867000	806095	780092	826985	25385	24773.7	22222.2	26231.2	24773.7	21196.5	221600	221600	238088	23062.3	22213.4	20761.1	228987	228987	246024	23831.1	22213.4	19802.9	12514.8			12932	0	0	17730	18321				0	0	0	1.09808e+06	1.05607e+06	1.13233e+06		1330000	1.20723e+06	1.22769e+06	1.26862e+06	1330000	5.32	5320000
Denmark	1364151	1364151	1471833	1.34197e+06	1364151	1.4479e+06	44390.9	43322	37726	43669.1	43322	37112.6	3060850	3060850	1.65771e+06	40329.2	38844.7	35245.6	3.01108e+06	3.01108e+06	1.63076e+06	39673.4	38844.7	34672.5	21884.8			21528.9	0	0	30100	29610.6	7941	7941	7941	7811.88	7811.88	7811.88	4.45792e+06	4.4574e+06	3.18005e+06		17950000	17950000	17950000	1.76581e+07	17950000	71.8	71800000
European Union				0	0	0	123167	120201	122096	121828	120201	118199				119446	115050	120652	0	0	0	118148	115050	116801	63394.1		397111	62705	0	384437	83219	82314.4	4907914	4907914	4907914	4.85457e+06	4.85457e+06	4.85457e+06	302681	235251	701752		0						0
Finland	1048881	1048881	1149167	1048881	1048881	1.1197e+06	34131.7	33309.8	29457.3	34131.7	33309.8	28702	3407100	3407100	2572100	31008.7	29867.3	27520.6	3407100	3407100	2572100	31008.7	29867.3	26814.9	16826.9			16826.9	0	0	23502	23502	54988.5	54988.5	54988.5	54988.5	54988.5	54988.5	4.53795e+06	4.51916e+06	3.77082e+06		26750000	2.60641e+07	2.60641e+07	2.60641e+07	26750000	107	107000000
France	11303256	11303256	12245500	11303256	11303256	1.18888e+07	367820	358963	313888	367820	358963	304746	11176950	11176950	1.23048e+07	334165	321865	293251	11176950	11176950	1.23048e+07	334165	321865	284710	181335		113636	181335	0	110326	250435	250435				0	0	0	2.33635e+07	2.3161e+07	2.51438e+07		258750000	2.53726e+08	2.51214e+08	2.51214e+08	258750000	1035	1035000000
Germany	14431709	14431709	16101333	1.45805e+07	14431709	1.56231e+07	469623	458314	412725	474464	458314	400466	17160150	17160150	19826300	426653	410948	385589	1.73371e+07	1.73371e+07	2.00307e+07	431051	410948	374136	231524	44574	45714	233911	44574	44356.2	329292	332687	154703	154703	154703	156298	156298	156298	3.3057e+07	3.26826e+07	3.68054e+07		250750000	2.43302e+08	2.40819e+08	2.43302e+08	250750000	1003	1003000000
Greece	1289376	1289376	1187000	1289376	1289376	1.15656e+06	41957.6	40947.3	30426.3	41957.6	40947.3	29646.1				38118.5	36715.5	28425.8	0	0	0	38118.5	36715.5	27697	20685.1			20685.1	0	0		0				0	0	0	1.39014e+06	1.36704e+06	1.21391e+06		0	0	0				0
Hungary	537577	537577	405667	557125	537577	391916	17493.3	17072.1	10400.5	18129.4	17072.1	10047.9				15892.7	15307.7	9716.69	0	0	0	16470.6	15307.7	9387.31	8624.21			8937.82	0	0	5809	6020.24				0	0	0	600663	569957	417371		1075000	983898	1.00212e+06	1.03856e+06	1075000	4.3	4300000
Iceland	54566	54566	58000	60266.9	54566	59200	1775.64	1732.88	1485.78	1961.15	1732.88	1516.52				1613.17	1553.79	1388.1	0	0	0	1781.71	1553.79	1416.82				0	0	0		0				0	0	0	64009.8	57852.7	62133.3		175000	147241	161724	178621	175000	0.7	700000
Ireland	844763	844763	844333	853045	844763	828250	27489.5	26827.5	21640.8	27759	26827.5	21228.6	304700	304700	309588	24974.2	24055	20217.9	307687	307687	312623	25219.1	24055	19832.8	13552.3			13685.2	0	0		0				0	0	0	1.2274e+06	1.20333e+06	1.18193e+06		675000	655714	655714	662143	675000	2.7	2700000
Italy	8989251	8989251	9445500	8989251	8989251	9.14081e+06				0	0	0	4515100	4515100	4.72094e+06	265754	255972	226200	4515100	4515100	4.72094e+06	265754	255972	218903	144212			144212	0	0		0				0	0	0	1.39143e+07	1.37603e+07	1.40806e+07		92000000	92000000	8.90323e+07	8.90323e+07	92000000	368	368000000
Japan	21893111	21893111	24395167	2.1285e+07	21893111	2.48689e+07	712425	695270	625321	692635	695270	637463	22630900	22630900	25586625	647238	623415	584208	2.20023e+07	2.20023e+07	2.48759e+07	629260	623415	595552	351226			341470	0	0	498911	485052				0	0	0	4.49506e+07	4.52141e+07	5.14628e+07		375000000	3.53155e+08	3.93204e+08	3.82282e+08	375000000	1500	1500000000
Korea				0	0	0	131134	127976	131718	135762	127976	131718	304700	304700	332050	119135	114750	123058	315454	315454	343769	123340	114750	123058	254			262.965	0	0		0				0	0	0	574819	558180	598545		25000000	2.44318e+07	2.41477e+07	25000000	25000000	100	100000000
Luxembourg	163698	163698	161333	166674	163698	155770	5326.91	5198.64	4134.35	5423.76	5198.64	3991.79	221600	221600	238088	4839.5	4661.37	3862.53	225629	225629	242416	4927.49	4661.37	3729.34	2626.17			2673.92	0	0	3299	3358.98				0	0	0	405329	399187	409266		8350000	7.99009e+06	7.9181e+06	8.06207e+06	8350000	33.4	33400000
The Netherlands	3342676	3342676	3734833	3342676	3342676	3.5939e+06	108774	106155	95736.1	108774	106155	92123.5	4058050	4058050	4.26779e+06	98821	95184	89.442	4058050	4058050	4.26779e+06	98821	95184	86.0668	53626	41116	39773	53626	41116	38272.1	76383	76383	62001.5	62001.5	62001.5	62001.5	62001.5	62001.5	7.66195e+06	7.64318e+06	8.06855e+06		33500000	3.22358e+07	3.22358e+07	3.22358e+07	33500000	134	134000000
New Zealand	511304	511304	675333	524414	511304	704695	16638.4	16237.7	17312.6	17065	16237.7	18065.3	221600	221600	305475	15116	14559.6	16174.4	227282	227282	313308	15503.6	14559.6	16877.6	8202.73			8413.06	0	0		0				0	0	0	792678	769383	1.05295e+06		640000	645565	651130	667826	640000	2.56	2560000
Norway	1719841	1719841	2139667	1.73221e+06	1719841	2.05174e+06	55965.4	54617.8	54844.8	56368	54617.8	52590.9	2728450	2728450	2816800	50844.6	48973.1	51238.9	2.74808e+06	2.74808e+06	2.83706e+06	51210.4	48973.1	49133.2	27591			27789.5	0	0	43758	44072.8	215774	215774	215774	217327	217327	217327	4.61566e+06	4.57151e+06	5.0346e+06		67750000	6.45017e+07	6.45017e+07	6.49658e+07	67750000	271	271000000
Poland	1861309	1861309	2119500	1.9343e+06	1861309	2080250	60568.9	59110.4	54328	62944.2	59110.4	53321.9				55026.9	53001.5	50756.1	0	0	0	57184.8	53001.5	49816.2	29860.5			31031.5	0	0		0				0	0	0	2.08546e+06	1.97342e+06	2.18339e+06		27500	26990.7	25972.2	26990.7	27500	0.11	110000
Portugal	957937	957937	987833	984182	957937	962175	31172.3	30421.7	25322.9	32026.3	30421.7	24665.2				28320	27277.6	23658	0	0	0	29095.9	27277.6	23043.5	15368			15789	0	0		0				0	0	0	1.06109e+06	1.01564e+06	1.00988e+06		670000	635195	635195	652597	670000	2.68	2680000
Slovak Republic	345585	345585	403167	351250	345585	384559	11245.7	10974.9	10335.9	11430	10974.9	9858.85				5975	9841	9656	0	0	0	6072.95	9841	9210.34	5544			5634.89	0	0	8246	8381.18				0	0	0	374388	366401	412010		0						0
Slovenia	202096	202096	211667	204827	202096	206169	6576.43	6418.07	5426.34	6665.3	6418.07	5285.4	221600	221600	238088	5974.69	5754.78	5069.58	224595	224595	241305	6055.43	5754.78	4937.9	3242.19			3286	0	0	4329	4387.5				0	0	0	445428	438863	462085		0						0
Spain	6008328	6008328	6156833	6008328	6008328	6.01197e+06	195517	190809	157816	195517	190809	154103	1509650	1509650	754825	177628	171089	147440	1509650	1509650	754825	177628	171089	143971	96390.2			96390.2	0	0		0				0	0	0	7.98751e+06	7.87988e+06	7.06487e+06		40250000	3.93029e+07	3.93029e+07	3.93029e+07	40250000	161	161000000
Sweden	1940126	1940126	2409333	1.92396e+06	1940126	2.47164e+06	63133.7	61613.5	61756.9	62607.6	61613.5	63354.1	7589800	7589800	9.44796e+06	57357	55245.8	57696.6	7.52655e+06	7.52655e+06	9.36923e+06	56879.1	55245.8	59188.7	31125			30865.6	0	0	49273	48862.4	731864	731864	731864	725765	725765	725765	9.60086e+06	9.58354e+06	1.20123e+07		145250000	1.49006e+08	1.50259e+08	1.49006e+08	145250000	581	581000000
Switzerland	2115950	2115950	2873000	2.07125e+06	2115950	2.91494e+06	68855.2	67197.2	73643.2	67400.5	67197.2	74718.3	5041400	5041400	5246150	62555	60252.5	68801.4	4.93489e+06	4.93489e+06	5.13532e+06	61233.4	60252.5	69805.8	33945.7	318134	368098	33228.5	318134	373472	58756	57514.7				0	0	0	7.168e+06	7.49643e+06	8.62577e+06		25000000	2.64599e+07	2.59124e+07	2.5365e+07	25000000	100	100000000
United Kingdom	10466576	10466576	11247500	9.8851e+06	10466576	1.09261e+07	340593	332392	288307	321671	332392	280069	12077200	12077200	1.35785e+07	309429	298040	269351	1.14062e+07	1.14062e+07	1.28242e+07	292238	298040	261655	167913			158584	0	0	102558	96860.3				0	0	0	2.20638e+07	2.25033e+07	2.43889e+07		302750000	346000000	311400000	294100000	302750000	1211	1211000000
United States	31233927	32083333	36666667	3.15079e+07	32083333	3.69883e+07							20359500	20359500	1.6297e+07				2.05381e+07	2.05381e+07	1.644e+07	0	0	0							732330	738754	312500	312500	312500	315241	315241	315241	5.2046e+07	5.26214e+07	5.41671e+07		750000000	7.43421e+08	750000000	7.56579e+08	750000000	3000	3000000000
Total	137257779	138107185	155243999																																									2.56545e+09	2.56726e+09	2.5519e+09	2565067500
Total (all countries not just above)																									2535764	403823	994714
													Includes Stockholm Convention and Minamata

## Sheet: Conventions_RAW
	Montreal Protocol			Stockholm Convention			GEF (Chemicals & Waste)									GCF	Basel Convention			Rotterdam			Minamata		UNEP Special Program 2015 - 2018									GCF Contributions			TOTAL, initial mobilization period (signed)
	2016	2017	2018	2016	2017	2018	GEF-5 (10-14)	GEF 5 %s	GEF-6 (14-18)	GEF6 % p11	2016	2017	2018	GEF-7 (18-22)	GEF7%	Initial mobilization (as of 2018)	2016	2017	2018	2016	2017	2018	2018	ACTUAL	Total	2016	2017	2018				Total Per year	2015	2016	2017	2018		2018 er
Australia	4191481	4191481	5880667	136395	133111	150969	9732500	2.29	13185200	2.38	3296300	3296300	2.98841e+06	10722100	1.79	187200000	123915	119354	141043	67242.9		30381										46750000	4.78996e+07	4.71332e+07	4.8666e+07	46750000	187	187000000
Austria	1612730	1612730	1814500	52479.9	51216.2	46511.5	7395000	1.74	10138200	1.83	2534550	2534550	2.62251e+06	10841900	1.81	34800000	47678	45923.1	43453.5	25872.6			37109	37109	65923	16480.8	16480.8	16480.8				8700000	8.36538e+06	8.36538e+06	8.44904e+06	8700000	34.8	34800000
Belgium	2016923	2016923	2230333	65632.8	64052.3	57170.4	14195000	3.34	15567400	2.81	3891850	3891850	3.63061e+06	13477500	2.25	9.56e+07	59627.4	57432.7	53411.6	32357			23726	23726	39800	9950	9950	9950				1.6725e+07	1.60817e+07	1.60817e+07	1.62425e+07	1.6725e+07	66.9	6.69e+07
Canada	6030559	6030559	7361333	196241	191515	188695	24905000	5.86	33683200	6.08	8420800	8420800	8283600	32585600	5.44	277000000	178285	171722	176288	96746.8			150550	150550								69250000	69250000	6.73614e+07	6.98795e+07	69250000	277	277000000
Czech Republic	780092	780092	867000	25385	24773.7	22222.2	850000	0.2	886400	0.16	221600	221600	238088	1018300	0.17	5300000	23062.3	22213.4	20761.1	12514.8			17730	17730								1330000	1.20723e+06	1.22769e+06	1.26862e+06	1330000	5.32	5320000
Denmark	1364151	1364151	1471833	44390.9	43322	37726	9732500	2.29	12243400	2.21	3060850	3060850	1.65771e+06	1018300	0.17	71800000	40329.2	38844.7	35245.6	21884.8			30100	30100	31764	7941	7941	7941				17950000	17950000	17950000	1.76581e+07	17950000	71.8	71800000
European Union				123167	120201	122096	0		0					0			119446	115050	120652	63394.1		397111	83219	83219	19631656	4907914	4907914	4907914				0						0
Finland	1048881	1048881	1149167	34131.7	33309.8	29457.3	10370000	2.44	13628400	2.46	3407100	3407100	2572100	6948400	1.16	107000000	31008.7	29867.3	27520.6	16826.9			23502	23502	219954	54988.5	54988.5	54988.5				26750000	2.60641e+07	2.60641e+07	2.60641e+07	26750000	107	107000000
France	11303256	11303256	12245500	367820	358963	313888	35785000	8.42	44707800	8.07	11176950	11176950	1.23048e+07	53730300	8.97	1036800000	334165	321865	293251	181335		113636	250435	250435								258750000	2.53726e+08	2.51214e+08	2.51214e+08	258750000	1035	1035000000
Germany	14431709	14431709	16101333	469623	458314	412725	57630000	13.56	68640600	12.39	17160150	17160150	19826300	89969800	15.02	1003300000	426653	410948	385589	231524	44574	45714	329292	329292	618812	154703	154703	154703				250750000	2.43302e+08	2.40819e+08	2.43302e+08	250750000	1003	1003000000
Greece	1289376	1289376	1187000	41957.6	40947.3	30426.3	807500	0.19	0					0			38118.5	36715.5	28425.8	20685.1												0	0	0				0
Hungary	537577	537577	405667	17493.3	17072.1	10400.5	0		0					0		4300000	15892.7	15307.7	9716.69	8624.21			5809	2489								1075000	983898	1.00212e+06	1.03856e+06	1075000	4.3	4300000
Iceland	54566	54566	58000	1775.64	1732.88	1485.78	0		0					0		700000	1613.17	1553.79	1388.1													175000	147241	161724	178621	175000	0.7	700000
Ireland	844763	844763	844333	27489.5	26827.5	21640.8	1020000	0.24	1218800	0.22	304700	304700	309588	1257900	0.21	5400000	24974.2	24055	20217.9	13552.3												675000	655714	655714	662143	675000	2.7	2700000
Italy	8989251	8989251	9445500				14195000	3.34	18060400	3.26	4515100	4515100	4.72094e+06	19707100	3.29	267500000	265754	255972	226200	144212												92000000	92000000	8.90323e+07	8.90323e+07	92000000	368	368000000
Japan	21893111	21893111	24395167	712425	695270	625321	60775000	14.3	90523600	16.34	22630900	22630900	25586625	114169400	19.06	1500000000	647238	623415	584208	351226			498911	498911								375000000	3.53155e+08	3.93204e+08	3.82282e+08	375000000	1500	1500000000
Korea				131134	127976	131718	977500	0.23	1218800	0.22	304700	304700	332050	1437600	0.24	100000000	119135	114750	123058	254												25000000	2.44318e+07	2.41477e+07	25000000	25000000	100	100000000
Luxembourg	163698	163698	161333	5326.91	5198.64	4134.35	722500	0.17	886400	0.16	221600	221600	238088	1018300	0.17	33400000	4839.5	4661.37	3862.53	2626.17			3299	0								8350000	7.99009e+06	7.9181e+06	8.06207e+06	8350000	33.4	33400000
The Netherlands	3342676	3342676	3734833	108774	106155	95736.1	13770000	3.24	16232200	2.93	4058050	4058050	4.26779e+06	1.79101e+07	2.99	1.338e+08	98821	95184	89.442	53626	41116	39773	76383	76383	248006	62001.5	62001.5	62001.5				33500000	3.22358e+07	3.22358e+07	3.22358e+07	33500000	134	134000000
New Zealand	511304	511304	675333	16638.4	16237.7	17312.6	722500	0.17	886400	0.16	221600	221600	305475	1557400	0.26	2600000	15116	14559.6	16174.4	8202.73												640000	645565	651130	667826	640000	2.56	2560000
Norway	1719841	1719841	2139667	55965.4	54617.8	54844.8	7097500	1.67	10913800	1.97	2728450	2728450	2816800	11620600	1.94	270800000	50844.6	48973.1	51238.9	27591			43758	43758	863098	215774	215774	215774				67750000	6.45017e+07	6.45017e+07	6.49658e+07	67750000	271	271000000
Poland	1861309	1861309	2119500	60568.9	59110.4	54328	0		0					0		100000	55026.9	53001.5	50756.1	29860.5												27500	26990.7	25972.2	26990.7	27500	0.11	110000
Portugal	957937	957937	987833	31172.3	30421.7	25322.9	722500	0.17	0					0		2700000	28320	27277.6	23658	15368												670000	635195	635195	652597	670000	2.68	2680000
Slovak Republic	345585	345585	403167	11245.7	10974.9	10335.9	0		0					0			5975	9841	9656	5544			8246	8246								0						0
Slovenia	202096	202096	211667	6576.43	6418.07	5426.34	807500	0.19	886400	0.16	221600	221600	238088	1018300	0.17		5974.69	5754.78	5069.58	3242.19			4329	4329								0						0
Spain	6008328	6008328	6156833	195517	190809	157816	5100000	1.2	6038600	1.09	1509650	1509650	754825	0		160500000	177628	171089	147440	96390.2												40250000	3.93029e+07	3.93029e+07	3.93029e+07	40250000	161	161000000
Sweden	1940126	1940126	2409333	63133.7	61613.5	61756.9	15767500	3.71	30359200	5.48	7589800	7589800	9.44796e+06	45224500	7.55	581200000	57357	55245.8	57696.6	31125			49273	49273	2927456	731864	731864	731864				145250000	1.49006e+08	1.50259e+08	1.49006e+08	145250000	581	581000000
Switzerland	2115950	2115950	2873000	68855.2	67197.2	73643.2	13897500	3.27	20165600	3.64	5041400	5041400	5246150	21803600	3.64	100000000	62555	60252.5	68801.4	33945.7	318134	368098	58756	58756								25000000	2.64599e+07	2.59124e+07	2.5365e+07	25000000	100	100000000
United Kingdom	10466576	10466576	11247500	340593	332392	288307	3.9525e+07	9.3	48308800	8.72	12077200	12077200	1.35785e+07	60319300	10.07	1211000000	309429	298040	269351	167913			102558	102558								302750000	346000000	311400000	294100000	302750000	1211	1211000000
United States	31233927	32083333	36666667				6.919e+07	16.28	81438000	14.7	20359500	20359500	1.6297e+07	48938300	8.17	3000000000							732330	732330	1250000	312500	312500	312500				750000000	7.43421e+08	750000000	7.56579e+08	750000000	3000	3000000000
Total	137257779	138107185	155243999				0																									TOTALs	2.56545e+09	2.56726e+09	2.5519e+09	2565067500
Total (all countries not just above)							425000000		554000000					599000000		10208900000	4777854	4601990	4826060	2535764	403823	994714
							Includes Stockholm Convention and Minamata
***SAICM hasn't reported since 2015
	What conventions need adjusting:
	Montreal Protocol	Needs converting to 2017
	Stockholm Convention	Needs converting to 2017
	GEF (Chemicals & Waste)	Needs converting to 2017
	Basel Convention	Needs converting to 2017
	Rotterdam	Needs converting to 2017
	Minamata	Needs converting to 2017
	UNEP Special Programme	Needs converting to 2017

## Sheet: OECD_CPI
LOCATION	INDICATOR	SUBJECT	MEASURE	FREQUENCY	TIME	Value							Reindexed 2018			Reindexed 2017
AUS	PLI	TOT	OECDIDX	A	2016	123			2015	2016	2017	2018	2016	2017	2018	2016	2017	2018
AUS	PLI	TOT	OECDIDX	A	2017	127		Australia	125	123	127	122	100.82	104.098	100	96.8504	100	96.063
AUS	PLI	TOT	OECDIDX	A	2018	122		Austria	100	100	101	104	96.1538	97.1154	100	99.0099	100	102.97
AUT	PLI	TOT	OECDIDX	A	2016	100		Belgium	100	100	101	104	96.1538	97.1154	100	99.0099	100	102.97
AUT	PLI	TOT	OECDIDX	A	2017	101		Canada	110	107	111	110	97.2727	100.909	100	96.3964	100	99.0991
AUT	PLI	TOT	OECDIDX	A	2018	104		Czech Republic	59	60	62	65	92.3077	95.3846	100	96.7742	100	104.839
BEL	PLI	TOT	OECDIDX	A	2016	100		Denmark	123	123	121	123	100	98.374	100	101.653	100	101.653
BEL	PLI	TOT	OECDIDX	A	2017	101		European Union	94	92	91	94	97.8723	96.8085	100	101.099	100	103.297
BEL	PLI	TOT	OECDIDX	A	2018	104		Finland	114	114	114	117	97.4359	97.4359	100	100	100	102.632
CAN	PLI	TOT	OECDIDX	A	2016	107		France	101	100	100	103	97.0874	97.0874	100	100	100	103
CAN	PLI	TOT	OECDIDX	A	2017	111		Germany	98	97	98	101	96.0396	97.0297	100	98.9796	100	103.061
CAN	PLI	TOT	OECDIDX	A	2018	110		Greece	76	76	76	78	97.4359	97.4359	100	100	100	102.632
CZE	PLI	TOT	OECDIDX	A	2016	60		Hungary	54	55	57	59	93.2203	96.6102	100	96.4912	100	103.509
CZE	PLI	TOT	OECDIDX	A	2017	62		Iceland	122	134	148	145	92.4138	102.069	100	90.5405	100	97.973
CZE	PLI	TOT	OECDIDX	A	2018	65		Ireland	102	102	103	105	97.1429	98.0952	100	99.0291	100	101.942
DNK	PLI	TOT	OECDIDX	A	2016	123		Italy	93	90	90	93	96.7742	96.7742	100	100	100	103.333
DNK	PLI	TOT	OECDIDX	A	2017	121		Japan	97	108	105	103	104.854	101.942	100	102.857	100	98.0952
DNK	PLI	TOT	OECDIDX	A	2018	123		Korea	86	85	88	88	96.5909	100	100	96.5909	100	100
FIN	PLI	TOT	OECDIDX	A	2016	114		Luxembourg	111	110	112	116	94.8276	96.5517	100	98.2143	100	103.571
FIN	PLI	TOT	OECDIDX	A	2017	114		The Netherlands	102	102	102	106	96.2264	96.2264	100	100	100	103.922
FIN	PLI	TOT	OECDIDX	A	2018	117		New Zealand	116	117	120	115	101.739	104.348	100	97.5	100	95.8333
FRA	PLI	TOT	OECDIDX	A	2016	100		Norway	139	139	140	146	95.2055	95.8904	100	99.2857	100	104.286
FRA	PLI	TOT	OECDIDX	A	2017	100		Poland	53	51	53	54	94.4444	98.1481	100	96.2264	100	101.887
FRA	PLI	TOT	OECDIDX	A	2018	103		Portugal	73	73	75	77	94.8052	97.4026	100	97.3333	100	102.667
DEU	PLI	TOT	OECDIDX	A	2016	97		Slovak Republic	62	61	62	65	93.8462	95.3846	100	98.3871	100	104.839
DEU	PLI	TOT	OECDIDX	A	2017	98		Slovenia	75	74	75	77	96.1039	97.4026	100	98.6667	100	102.667
DEU	PLI	TOT	OECDIDX	A	2018	101		Spain	83	83	83	85	97.6471	97.6471	100	100	100	102.41
GRC	PLI	TOT	OECDIDX	A	2016	76		Sweden	119	120	119	116	103.448	102.586	100	100.84	100	97.479
GRC	PLI	TOT	OECDIDX	A	2017	76		Switzerland	145	142	139	137	103.65	101.46	100	102.158	100	98.5612
GRC	PLI	TOT	OECDIDX	A	2018	78		United Kingdom	120	108	102	105	102.857	97.1429	100	105.882	100	102.941
HUN	PLI	TOT	OECDIDX	A	2016	55		United States	113	114	115	114	100	100.877	100	99.1304	100	99.1304
HUN	PLI	TOT	OECDIDX	A	2017	57
HUN	PLI	TOT	OECDIDX	A	2018	59
ISL	PLI	TOT	OECDIDX	A	2016	134
ISL	PLI	TOT	OECDIDX	A	2017	148
ISL	PLI	TOT	OECDIDX	A	2018	145
IRL	PLI	TOT	OECDIDX	A	2016	102
IRL	PLI	TOT	OECDIDX	A	2017	103
IRL	PLI	TOT	OECDIDX	A	2018	105
ITA	PLI	TOT	OECDIDX	A	2016	90
ITA	PLI	TOT	OECDIDX	A	2017	90
ITA	PLI	TOT	OECDIDX	A	2018	93
JPN	PLI	TOT	OECDIDX	A	2016	108
JPN	PLI	TOT	OECDIDX	A	2017	105
JPN	PLI	TOT	OECDIDX	A	2018	103
KOR	PLI	TOT	OECDIDX	A	2016	85
KOR	PLI	TOT	OECDIDX	A	2017	88
KOR	PLI	TOT	OECDIDX	A	2018	88
LUX	PLI	TOT	OECDIDX	A	2016	110
LUX	PLI	TOT	OECDIDX	A	2017	112
LUX	PLI	TOT	OECDIDX	A	2018	116
MEX	PLI	TOT	OECDIDX	A	2016	53
MEX	PLI	TOT	OECDIDX	A	2017	55
MEX	PLI	TOT	OECDIDX	A	2018	55
NLD	PLI	TOT	OECDIDX	A	2016	102
NLD	PLI	TOT	OECDIDX	A	2017	102
NLD	PLI	TOT	OECDIDX	A	2018	106
NZL	PLI	TOT	OECDIDX	A	2016	117
NZL	PLI	TOT	OECDIDX	A	2017	120
NZL	PLI	TOT	OECDIDX	A	2018	115
NOR	PLI	TOT	OECDIDX	A	2016	139
NOR	PLI	TOT	OECDIDX	A	2017	140
NOR	PLI	TOT	OECDIDX	A	2018	146
POL	PLI	TOT	OECDIDX	A	2016	51
POL	PLI	TOT	OECDIDX	A	2017	53
POL	PLI	TOT	OECDIDX	A	2018	54
PRT	PLI	TOT	OECDIDX	A	2016	73
PRT	PLI	TOT	OECDIDX	A	2017	75
PRT	PLI	TOT	OECDIDX	A	2018	77
SVK	PLI	TOT	OECDIDX	A	2016	61
SVK	PLI	TOT	OECDIDX	A	2017	62
SVK	PLI	TOT	OECDIDX	A	2018	65
ESP	PLI	TOT	OECDIDX	A	2016	83
ESP	PLI	TOT	OECDIDX	A	2017	83
ESP	PLI	TOT	OECDIDX	A	2018	85
SWE	PLI	TOT	OECDIDX	A	2016	120
SWE	PLI	TOT	OECDIDX	A	2017	119
SWE	PLI	TOT	OECDIDX	A	2018	116
CHE	PLI	TOT	OECDIDX	A	2016	142
CHE	PLI	TOT	OECDIDX	A	2017	139
CHE	PLI	TOT	OECDIDX	A	2018	137
TUR	PLI	TOT	OECDIDX	A	2016	47
TUR	PLI	TOT	OECDIDX	A	2017	43
TUR	PLI	TOT	OECDIDX	A	2018	37
GBR	PLI	TOT	OECDIDX	A	2016	108
GBR	PLI	TOT	OECDIDX	A	2017	102
GBR	PLI	TOT	OECDIDX	A	2018	105
USA	PLI	TOT	OECDIDX	A	2016	114
USA	PLI	TOT	OECDIDX	A	2017	115
USA	PLI	TOT	OECDIDX	A	2018	114
CHL	PLI	TOT	OECDIDX	A	2016	69
CHL	PLI	TOT	OECDIDX	A	2017	71
CHL	PLI	TOT	OECDIDX	A	2018	72
EST	PLI	TOT	OECDIDX	A	2016	67
EST	PLI	TOT	OECDIDX	A	2017	69
EST	PLI	TOT	OECDIDX	A	2018	73
ISR	PLI	TOT	OECDIDX	A	2016	114
ISR	PLI	TOT	OECDIDX	A	2017	120
ISR	PLI	TOT	OECDIDX	A	2018	116
SVN	PLI	TOT	OECDIDX	A	2016	74
SVN	PLI	TOT	OECDIDX	A	2017	75
SVN	PLI	TOT	OECDIDX	A	2018	77
LTU	PLI	TOT	OECDIDX	A	2016	60
LTU	PLI	TOT	OECDIDX	A	2017	60
LTU	PLI	TOT	OECDIDX	A	2018	62
LVA	PLI	TOT	OECDIDX	A	2016	62
LVA	PLI	TOT	OECDIDX	A	2017	64
LVA	PLI	TOT	OECDIDX	A	2018	67

## Sheet: OECD Exchange Rates
LOCATION	INDICATOR	SUBJECT	MEASURE	FREQUENCY	TIME	Value	Flag Codes
AUS	EXCH	TOT	NATUSD	A	2010	1.09016
AUS	EXCH	TOT	NATUSD	A	2011	0.969463
AUS	EXCH	TOT	NATUSD	A	2012	0.965801
AUS	EXCH	TOT	NATUSD	A	2013	1.03584
AUS	EXCH	TOT	NATUSD	A	2014	1.10936
AUS	EXCH	TOT	NATUSD	A	2015	1.33109
AUS	EXCH	TOT	NATUSD	A	2016	1.34521
AUS	EXCH	TOT	NATUSD	A	2017	1.30476
AUS	EXCH	TOT	NATUSD	A	2018	1.33841
AUT	EXCH	TOT	NATUSD	A	2010	0.755045
AUT	EXCH	TOT	NATUSD	A	2011	0.719355
AUT	EXCH	TOT	NATUSD	A	2012	0.778294
AUT	EXCH	TOT	NATUSD	A	2013	0.753159
AUT	EXCH	TOT	NATUSD	A	2014	0.753731
AUT	EXCH	TOT	NATUSD	A	2015	0.901659
AUT	EXCH	TOT	NATUSD	A	2016	0.904035
AUT	EXCH	TOT	NATUSD	A	2017	0.887397
AUT	EXCH	TOT	NATUSD	A	2018	0.847186
BEL	EXCH	TOT	NATUSD	A	2010	0.755045
BEL	EXCH	TOT	NATUSD	A	2011	0.719355
BEL	EXCH	TOT	NATUSD	A	2012	0.778294
BEL	EXCH	TOT	NATUSD	A	2013	0.753159
BEL	EXCH	TOT	NATUSD	A	2014	0.753731
BEL	EXCH	TOT	NATUSD	A	2015	0.901659
BEL	EXCH	TOT	NATUSD	A	2016	0.904035
BEL	EXCH	TOT	NATUSD	A	2017	0.887397
BEL	EXCH	TOT	NATUSD	A	2018	0.847186
CAN	EXCH	TOT	NATUSD	A	2010	1.03016
CAN	EXCH	TOT	NATUSD	A	2011	0.989531
CAN	EXCH	TOT	NATUSD	A	2012	0.999188
CAN	EXCH	TOT	NATUSD	A	2013	1.0298
CAN	EXCH	TOT	NATUSD	A	2014	1.1061
CAN	EXCH	TOT	NATUSD	A	2015	1.2791
CAN	EXCH	TOT	NATUSD	A	2016	1.3254
CAN	EXCH	TOT	NATUSD	A	2017	1.29774
CAN	EXCH	TOT	NATUSD	A	2018	1.29575
CZE	EXCH	TOT	NATUSD	A	2010	19.0983
CZE	EXCH	TOT	NATUSD	A	2011	17.6959
CZE	EXCH	TOT	NATUSD	A	2012	19.5775
CZE	EXCH	TOT	NATUSD	A	2013	19.5706
CZE	EXCH	TOT	NATUSD	A	2014	20.7575
CZE	EXCH	TOT	NATUSD	A	2015	24.5987
CZE	EXCH	TOT	NATUSD	A	2016	24.4399
CZE	EXCH	TOT	NATUSD	A	2017	23.3763
CZE	EXCH	TOT	NATUSD	A	2018	21.7299
DNK	EXCH	TOT	NATUSD	A	2010	5.62408
DNK	EXCH	TOT	NATUSD	A	2011	5.36871
DNK	EXCH	TOT	NATUSD	A	2012	5.79248
DNK	EXCH	TOT	NATUSD	A	2013	5.61631
DNK	EXCH	TOT	NATUSD	A	2014	5.61247
DNK	EXCH	TOT	NATUSD	A	2015	6.72791
DNK	EXCH	TOT	NATUSD	A	2016	6.73172
DNK	EXCH	TOT	NATUSD	A	2017	6.60289
DNK	EXCH	TOT	NATUSD	A	2018	6.31462
FIN	EXCH	TOT	NATUSD	A	2010	0.755045
FIN	EXCH	TOT	NATUSD	A	2011	0.719355
FIN	EXCH	TOT	NATUSD	A	2012	0.778294
FIN	EXCH	TOT	NATUSD	A	2013	0.753159
FIN	EXCH	TOT	NATUSD	A	2014	0.753731
FIN	EXCH	TOT	NATUSD	A	2015	0.901659
FIN	EXCH	TOT	NATUSD	A	2016	0.904035
FIN	EXCH	TOT	NATUSD	A	2017	0.887397
FIN	EXCH	TOT	NATUSD	A	2018	0.847186
FRA	EXCH	TOT	NATUSD	A	2010	0.755045
FRA	EXCH	TOT	NATUSD	A	2011	0.719355
FRA	EXCH	TOT	NATUSD	A	2012	0.778294
FRA	EXCH	TOT	NATUSD	A	2013	0.753159
FRA	EXCH	TOT	NATUSD	A	2014	0.753731
FRA	EXCH	TOT	NATUSD	A	2015	0.901659
FRA	EXCH	TOT	NATUSD	A	2016	0.904035
FRA	EXCH	TOT	NATUSD	A	2017	0.887397
FRA	EXCH	TOT	NATUSD	A	2018	0.847186
DEU	EXCH	TOT	NATUSD	A	2010	0.755045
DEU	EXCH	TOT	NATUSD	A	2011	0.719355
DEU	EXCH	TOT	NATUSD	A	2012	0.778294
DEU	EXCH	TOT	NATUSD	A	2013	0.753159
DEU	EXCH	TOT	NATUSD	A	2014	0.753731
DEU	EXCH	TOT	NATUSD	A	2015	0.901659
DEU	EXCH	TOT	NATUSD	A	2016	0.904035
DEU	EXCH	TOT	NATUSD	A	2017	0.887397
DEU	EXCH	TOT	NATUSD	A	2018	0.847186
GRC	EXCH	TOT	NATUSD	A	2010	0.755045
GRC	EXCH	TOT	NATUSD	A	2011	0.719355
GRC	EXCH	TOT	NATUSD	A	2012	0.778294
GRC	EXCH	TOT	NATUSD	A	2013	0.753159
GRC	EXCH	TOT	NATUSD	A	2014	0.753731
GRC	EXCH	TOT	NATUSD	A	2015	0.901659
GRC	EXCH	TOT	NATUSD	A	2016	0.904035
GRC	EXCH	TOT	NATUSD	A	2017	0.887397
GRC	EXCH	TOT	NATUSD	A	2018	0.847186
HUN	EXCH	TOT	NATUSD	A	2010	207.944
HUN	EXCH	TOT	NATUSD	A	2011	201.055
HUN	EXCH	TOT	NATUSD	A	2012	225.104
HUN	EXCH	TOT	NATUSD	A	2013	223.695
HUN	EXCH	TOT	NATUSD	A	2014	232.602
HUN	EXCH	TOT	NATUSD	A	2015	279.332
HUN	EXCH	TOT	NATUSD	A	2016	281.523
HUN	EXCH	TOT	NATUSD	A	2017	274.433
HUN	EXCH	TOT	NATUSD	A	2018	270.212
ISL	EXCH	TOT	NATUSD	A	2010	122.242
ISL	EXCH	TOT	NATUSD	A	2011	115.954
ISL	EXCH	TOT	NATUSD	A	2012	125.083
ISL	EXCH	TOT	NATUSD	A	2013	122.179
ISL	EXCH	TOT	NATUSD	A	2014	116.767
ISL	EXCH	TOT	NATUSD	A	2015	131.919
ISL	EXCH	TOT	NATUSD	A	2016	120.812
ISL	EXCH	TOT	NATUSD	A	2017	106.84
ISL	EXCH	TOT	NATUSD	A	2018	108.3
IRL	EXCH	TOT	NATUSD	A	2010	0.755045
IRL	EXCH	TOT	NATUSD	A	2011	0.719355
IRL	EXCH	TOT	NATUSD	A	2012	0.778294
IRL	EXCH	TOT	NATUSD	A	2013	0.753159
IRL	EXCH	TOT	NATUSD	A	2014	0.753731
IRL	EXCH	TOT	NATUSD	A	2015	0.901659
IRL	EXCH	TOT	NATUSD	A	2016	0.904035
IRL	EXCH	TOT	NATUSD	A	2017	0.887397
IRL	EXCH	TOT	NATUSD	A	2018	0.847186
ITA	EXCH	TOT	NATUSD	A	2010	0.755045
ITA	EXCH	TOT	NATUSD	A	2011	0.719355
ITA	EXCH	TOT	NATUSD	A	2012	0.778294
ITA	EXCH	TOT	NATUSD	A	2013	0.753159
ITA	EXCH	TOT	NATUSD	A	2014	0.753731
ITA	EXCH	TOT	NATUSD	A	2015	0.901659
ITA	EXCH	TOT	NATUSD	A	2016	0.904035
ITA	EXCH	TOT	NATUSD	A	2017	0.887397
ITA	EXCH	TOT	NATUSD	A	2018	0.847186
JPN	EXCH	TOT	NATUSD	A	2010	87.7799
JPN	EXCH	TOT	NATUSD	A	2011	79.807
JPN	EXCH	TOT	NATUSD	A	2012	79.7905
JPN	EXCH	TOT	NATUSD	A	2013	97.5957
JPN	EXCH	TOT	NATUSD	A	2014	105.945
JPN	EXCH	TOT	NATUSD	A	2015	121.044
JPN	EXCH	TOT	NATUSD	A	2016	108.793
JPN	EXCH	TOT	NATUSD	A	2017	112.166
JPN	EXCH	TOT	NATUSD	A	2018	110.423
KOR	EXCH	TOT	NATUSD	A	2010	1156.06
KOR	EXCH	TOT	NATUSD	A	2011	1108.29
KOR	EXCH	TOT	NATUSD	A	2012	1126.47
KOR	EXCH	TOT	NATUSD	A	2013	1094.85
KOR	EXCH	TOT	NATUSD	A	2014	1052.96
KOR	EXCH	TOT	NATUSD	A	2015	1131.16
KOR	EXCH	TOT	NATUSD	A	2016	1160.43
KOR	EXCH	TOT	NATUSD	A	2017	1130.42
KOR	EXCH	TOT	NATUSD	A	2018	1100.56
LUX	EXCH	TOT	NATUSD	A	2010	0.755045
LUX	EXCH	TOT	NATUSD	A	2011	0.719355
LUX	EXCH	TOT	NATUSD	A	2012	0.778294
LUX	EXCH	TOT	NATUSD	A	2013	0.753159
LUX	EXCH	TOT	NATUSD	A	2014	0.753731
LUX	EXCH	TOT	NATUSD	A	2015	0.901659
LUX	EXCH	TOT	NATUSD	A	2016	0.904035
LUX	EXCH	TOT	NATUSD	A	2017	0.887397
LUX	EXCH	TOT	NATUSD	A	2018	0.847186
MEX	EXCH	TOT	NATUSD	A	2010	12.636
MEX	EXCH	TOT	NATUSD	A	2011	12.4233
MEX	EXCH	TOT	NATUSD	A	2012	13.1695
MEX	EXCH	TOT	NATUSD	A	2013	12.772
MEX	EXCH	TOT	NATUSD	A	2014	13.2925
MEX	EXCH	TOT	NATUSD	A	2015	15.8483
MEX	EXCH	TOT	NATUSD	A	2016	18.6641
MEX	EXCH	TOT	NATUSD	A	2017	18.9265
MEX	EXCH	TOT	NATUSD	A	2018	19.2443
NLD	EXCH	TOT	NATUSD	A	2010	0.755045
NLD	EXCH	TOT	NATUSD	A	2011	0.719355
NLD	EXCH	TOT	NATUSD	A	2012	0.778294
NLD	EXCH	TOT	NATUSD	A	2013	0.753159
NLD	EXCH	TOT	NATUSD	A	2014	0.753731
NLD	EXCH	TOT	NATUSD	A	2015	0.901659
NLD	EXCH	TOT	NATUSD	A	2016	0.904035
NLD	EXCH	TOT	NATUSD	A	2017	0.887397
NLD	EXCH	TOT	NATUSD	A	2018	0.847186
NZL	EXCH	TOT	NATUSD	A	2010	1.38783
NZL	EXCH	TOT	NATUSD	A	2011	1.26581
NZL	EXCH	TOT	NATUSD	A	2012	1.23428
NZL	EXCH	TOT	NATUSD	A	2013	1.21941
NZL	EXCH	TOT	NATUSD	A	2014	1.20543
NZL	EXCH	TOT	NATUSD	A	2015	1.43397
NZL	EXCH	TOT	NATUSD	A	2016	1.43653
NZL	EXCH	TOT	NATUSD	A	2017	1.40741
NZL	EXCH	TOT	NATUSD	A	2018	1.44515
NOR	EXCH	TOT	NATUSD	A	2010	6.04417
NOR	EXCH	TOT	NATUSD	A	2011	5.60461
NOR	EXCH	TOT	NATUSD	A	2012	5.8175
NOR	EXCH	TOT	NATUSD	A	2013	5.875
NOR	EXCH	TOT	NATUSD	A	2014	6.30167
NOR	EXCH	TOT	NATUSD	A	2015	8.06417
NOR	EXCH	TOT	NATUSD	A	2016	8.4
NOR	EXCH	TOT	NATUSD	A	2017	8.27167
NOR	EXCH	TOT	NATUSD	A	2018	8.1325
POL	EXCH	TOT	NATUSD	A	2010	3.0153
POL	EXCH	TOT	NATUSD	A	2011	2.96285
POL	EXCH	TOT	NATUSD	A	2012	3.25654
POL	EXCH	TOT	NATUSD	A	2013	3.16062
POL	EXCH	TOT	NATUSD	A	2014	3.15454
POL	EXCH	TOT	NATUSD	A	2015	3.7695
POL	EXCH	TOT	NATUSD	A	2016	3.94278
POL	EXCH	TOT	NATUSD	A	2017	3.77933
POL	EXCH	TOT	NATUSD	A	2018	3.61172
PRT	EXCH	TOT	NATUSD	A	2010	0.755045
PRT	EXCH	TOT	NATUSD	A	2011	0.719355
PRT	EXCH	TOT	NATUSD	A	2012	0.778294
PRT	EXCH	TOT	NATUSD	A	2013	0.753159
PRT	EXCH	TOT	NATUSD	A	2014	0.753731
PRT	EXCH	TOT	NATUSD	A	2015	0.901659
PRT	EXCH	TOT	NATUSD	A	2016	0.904035
PRT	EXCH	TOT	NATUSD	A	2017	0.887397
PRT	EXCH	TOT	NATUSD	A	2018	0.847186
SVK	EXCH	TOT	NATUSD	A	2010	0.755045
SVK	EXCH	TOT	NATUSD	A	2011	0.719355
SVK	EXCH	TOT	NATUSD	A	2012	0.778294
SVK	EXCH	TOT	NATUSD	A	2013	0.753159
SVK	EXCH	TOT	NATUSD	A	2014	0.753731
SVK	EXCH	TOT	NATUSD	A	2015	0.901659
SVK	EXCH	TOT	NATUSD	A	2016	0.904035
SVK	EXCH	TOT	NATUSD	A	2017	0.887397
SVK	EXCH	TOT	NATUSD	A	2018	0.847186
ESP	EXCH	TOT	NATUSD	A	2010	0.755045
ESP	EXCH	TOT	NATUSD	A	2011	0.719355
ESP	EXCH	TOT	NATUSD	A	2012	0.778294
ESP	EXCH	TOT	NATUSD	A	2013	0.753159
ESP	EXCH	TOT	NATUSD	A	2014	0.753731
ESP	EXCH	TOT	NATUSD	A	2015	0.901659
ESP	EXCH	TOT	NATUSD	A	2016	0.904035
ESP	EXCH	TOT	NATUSD	A	2017	0.887397
ESP	EXCH	TOT	NATUSD	A	2018	0.847186
SWE	EXCH	TOT	NATUSD	A	2010	7.20752
SWE	EXCH	TOT	NATUSD	A	2011	6.49354
SWE	EXCH	TOT	NATUSD	A	2012	6.77502
SWE	EXCH	TOT	NATUSD	A	2013	6.51397
SWE	EXCH	TOT	NATUSD	A	2014	6.86078
SWE	EXCH	TOT	NATUSD	A	2015	8.43484
SWE	EXCH	TOT	NATUSD	A	2016	8.56199
SWE	EXCH	TOT	NATUSD	A	2017	8.54886
SWE	EXCH	TOT	NATUSD	A	2018	8.69252
CHE	EXCH	TOT	NATUSD	A	2010	1.04291
CHE	EXCH	TOT	NATUSD	A	2011	0.888042
CHE	EXCH	TOT	NATUSD	A	2012	0.937684
CHE	EXCH	TOT	NATUSD	A	2013	0.926904
CHE	EXCH	TOT	NATUSD	A	2014	0.916151
CHE	EXCH	TOT	NATUSD	A	2015	0.962381
CHE	EXCH	TOT	NATUSD	A	2016	0.985394
CHE	EXCH	TOT	NATUSD	A	2017	0.984692
CHE	EXCH	TOT	NATUSD	A	2018	0.977883
TUR	EXCH	TOT	NATUSD	A	2010	1.50285
TUR	EXCH	TOT	NATUSD	A	2011	1.67495
TUR	EXCH	TOT	NATUSD	A	2012	1.796
TUR	EXCH	TOT	NATUSD	A	2013	1.90377
TUR	EXCH	TOT	NATUSD	A	2014	2.18854
TUR	EXCH	TOT	NATUSD	A	2015	2.72001
TUR	EXCH	TOT	NATUSD	A	2016	3.02013
TUR	EXCH	TOT	NATUSD	A	2017	3.64813
GBR	EXCH	TOT	NATUSD	A	2010	0.647179
GBR	EXCH	TOT	NATUSD	A	2011	0.624141
GBR	EXCH	TOT	NATUSD	A	2012	0.633047
GBR	EXCH	TOT	NATUSD	A	2013	0.639661
GBR	EXCH	TOT	NATUSD	A	2014	0.60773
GBR	EXCH	TOT	NATUSD	A	2015	0.654545
GBR	EXCH	TOT	NATUSD	A	2016	0.740634
GBR	EXCH	TOT	NATUSD	A	2017	0.777003
GBR	EXCH	TOT	NATUSD	A	2018	0.749582
USA	EXCH	TOT	NATUSD	A	2010	1
USA	EXCH	TOT	NATUSD	A	2011	1
USA	EXCH	TOT	NATUSD	A	2012	1
USA	EXCH	TOT	NATUSD	A	2013	1
USA	EXCH	TOT	NATUSD	A	2014	1
USA	EXCH	TOT	NATUSD	A	2015	1
USA	EXCH	TOT	NATUSD	A	2016	1
USA	EXCH	TOT	NATUSD	A	2017	1
USA	EXCH	TOT	NATUSD	A	2018	1
CHL	EXCH	TOT	NATUSD	A	2010	510.249
CHL	EXCH	TOT	NATUSD	A	2011	483.668
CHL	EXCH	TOT	NATUSD	A	2012	486.471
CHL	EXCH	TOT	NATUSD	A	2013	495.273
CHL	EXCH	TOT	NATUSD	A	2014	570.348
CHL	EXCH	TOT	NATUSD	A	2015	654.124
CHL	EXCH	TOT	NATUSD	A	2016	676.958
CHL	EXCH	TOT	NATUSD	A	2017	648.834
CHL	EXCH	TOT	NATUSD	A	2018	641.277
EST	EXCH	TOT	NATUSD	A	2010	0.754595
EST	EXCH	TOT	NATUSD	A	2011	0.719355
EST	EXCH	TOT	NATUSD	A	2012	0.778294
EST	EXCH	TOT	NATUSD	A	2013	0.753159
EST	EXCH	TOT	NATUSD	A	2014	0.753731
EST	EXCH	TOT	NATUSD	A	2015	0.901659
EST	EXCH	TOT	NATUSD	A	2016	0.904035
EST	EXCH	TOT	NATUSD	A	2017	0.887397
EST	EXCH	TOT	NATUSD	A	2018	0.847186
ISR	EXCH	TOT	NATUSD	A	2010	3.73897
ISR	EXCH	TOT	NATUSD	A	2011	3.57813
ISR	EXCH	TOT	NATUSD	A	2012	3.85592
ISR	EXCH	TOT	NATUSD	A	2013	3.61076
ISR	EXCH	TOT	NATUSD	A	2014	3.57793
ISR	EXCH	TOT	NATUSD	A	2015	3.88683
ISR	EXCH	TOT	NATUSD	A	2016	3.84057
ISR	EXCH	TOT	NATUSD	A	2017	3.59956
ISR	EXCH	TOT	NATUSD	A	2018	3.59056
SVN	EXCH	TOT	NATUSD	A	2010	0.755045
SVN	EXCH	TOT	NATUSD	A	2011	0.719355
SVN	EXCH	TOT	NATUSD	A	2012	0.778294
SVN	EXCH	TOT	NATUSD	A	2013	0.753159
SVN	EXCH	TOT	NATUSD	A	2014	0.753731
SVN	EXCH	TOT	NATUSD	A	2015	0.901659
SVN	EXCH	TOT	NATUSD	A	2016	0.904035
SVN	EXCH	TOT	NATUSD	A	2017	0.887397
SVN	EXCH	TOT	NATUSD	A	2018	0.847186
EU28	EXCH	TOT	NATUSD	A	2010	0.755045
EU28	EXCH	TOT	NATUSD	A	2011	0.719355
EU28	EXCH	TOT	NATUSD	A	2012	0.778294
EU28	EXCH	TOT	NATUSD	A	2013	0.753159
EU28	EXCH	TOT	NATUSD	A	2014	0.753731
EU28	EXCH	TOT	NATUSD	A	2015	0.901659
EU28	EXCH	TOT	NATUSD	A	2016	0.904035
EU28	EXCH	TOT	NATUSD	A	2017	0.887397
EU28	EXCH	TOT	NATUSD	A	2018	0.847186
LVA	EXCH	TOT	NATUSD	A	2010	0.754798
LVA	EXCH	TOT	NATUSD	A	2011	0.713191
LVA	EXCH	TOT	NATUSD	A	2012	0.778133
LVA	EXCH	TOT	NATUSD	A	2013	0.753256
LVA	EXCH	TOT	NATUSD	A	2014	0.753731
LVA	EXCH	TOT	NATUSD	A	2015	0.901659
LVA	EXCH	TOT	NATUSD	A	2016	0.904035
LVA	EXCH	TOT	NATUSD	A	2017	0.887397
LVA	EXCH	TOT	NATUSD	A	2018	0.847186
LTU	EXCH	TOT	NATUSD	A	2010	0.754846
LTU	EXCH	TOT	NATUSD	A	2011	0.718576
LTU	EXCH	TOT	NATUSD	A	2012	0.778004
LTU	EXCH	TOT	NATUSD	A	2013	0.753304
LTU	EXCH	TOT	NATUSD	A	2014	0.753097
LTU	EXCH	TOT	NATUSD	A	2015	0.901659
LTU	EXCH	TOT	NATUSD	A	2016	0.904035
LTU	EXCH	TOT	NATUSD	A	2017	0.887397
LTU	EXCH	TOT	NATUSD	A	2018	0.847186
AUS	Q1-2019	1.4044
CAN	Q1-2019	1.32975
CZE	Q1-2019	22.6168
DNK	Q1-2019	6.57197
HUN	Q1-2019	279.954
ISL	Q1-2019	119.852
JPN	Q1-2019	110.227
KOR	Q1-2019	1124.85
MEX	Q1-2019	19.1636
NZL	Q1-2019	1.46741
NOR	Q1-2019	8.58041
POL	Q1-2019	3.78894
SWE	Q1-2019	9.1746
CHE	Q1-2019	0.997026
TUR	Q1-2019	5.36702
GBR	Q1-2019	0.767873
CHL	Q1-2019	666.959
ISR	Q1-2019	3.64454
EA19	Q1-2019	0.880772

## Sheet: ModPoll_V0_4 25
ODA: Official development assistance (ODA) is defined as government aid designed to promote the economic development and welfare of developing countries. Loans and credits for military purposes are excluded. Aid may be provided bilaterally, from donor to recipient, or channeled through a multilateral development agency such as the United Nations or the World Bank. Aid includes grants, "soft" loan…
Modern Pollution: Pollution stemming from modern, industrial activities comprised of ambient air, chemical, and soil pollution as opposed to traditional pollution defined as household air and water pollution (Pollution.org)
Keywords used in search: pollution, industry, industrial, occupational, ambient, air, methane, chemical, soil, emission, ozone, carbon, lead, mercury, e-waste (and electronic or electric waste), heavy metals, mining, pesticides, gold, crop burning, agriculture.
Exchange rates: Obtained from OECD Data at: https://data.oecd.org/conversion/exchange-rates.htm; Price indices: Obtained from OECD Data at: https://data.oecd.org/price/price-level-indices.htm#indicator-chart
							NOTES
Australia		2015-2016**	2016-2017	2017-2018	2018 - 2019		2018 priorities
		don't have 14-15	2016	2017	2018	AusD/ Jul- June fiscal year
Towards a people centered mining				173291	95501
Inclusive and Transformative Extractives Industries in Southern Africa	by strengthening transparency and accountability mechanism, improving the participation of marginalised populations, and promoting transformative linkages with the wider economy.			995349	692983
Climate-resilient agriculture for sustainable livelihood improvement in Greater Masaka				40959.5	74522.3
Talensi Farmer Managed Natural Regeneration and Livelihood				409430
Integrated organiz agriculture for women, youth and school children			34440.5
Asbestos Awareness			30153.5
Food security awareness in communities and schools		76151.7
Ndola Rural Food Seurity Project		87921.4
Total local currency		164073	64594	1.61903e+06	863006
Projects USD			86290.4	636971	904924
Convention Contributions			8.06949e+06	7.84744e+06	9.54288e+06
Modern Pollution			8.06949e+06	7.84744e+06	9.54288e+06
Austria	Total	Months	2016	2017	2018
ARGE NACHHALTIGES GOLD: VON SCHMUTZIGEM ZU NACHHALTIGEM GOLD 4.15 - 3.17	50000	24	25000	6250			water, sanitation, food security
Total local currency			25000	6250			2019-2023 strategic plan
Projects USD			27653.8	7043.07			3000000
Convention Contributions			4.31604e+06	4.26976e+06	4.53575e+06
Modern Pollution			4.3437e+06	4.27681e+06	4.53575e+06
Belgium			2016	2017	2018		2014 Strategic Note focuses heavily on pollution, chemicals, env harm
Total local currency			0	0
Projects USD			0	0
Convention Contributions			6.12705e+06	6.06918e+06	5.96427e+06
Modern Pollution			6.12705e+06	6.06918e+06	5.96427e+06
Canada - total committed	TOTAL BUDGET	2015-2016	2016-2017	2017-2018	2018 - 2019	2019-2020	**Canadian dollars
			2016	2017	2018	2019
Artisanal Gold Mining	8824487	1730000	2840000	1807209	2475028	1592941
West Africa Governance and Economic Sustainability (WAGES) in Extractive Areas 5yr	19999925	800000	2483917	2679781	4644305	4028527
Improving Environmental Management of Mining and Energy Activities in Peru 10 yr	15950000	3260000	3370000	3095711	3596628	3174161
Skills for Employment in the Extractives Sector of the Pacific Alliance 4yr	16200000	1444440	2795130	2000862	4470300	5190450
Tanzania Minerals Audit Agency 13-18	2.65669e+06	500000	900000	182263
Building Responsible Mineral Supply Chains for Development in Africa 15-19	15800000	3000000	4000000	2483953	3515238	4798740
Total local currency	7.94311e+07	10734440	16389047	12249779	18701499	18784819
Projects USD			1.14179e+07	1.02446e+07	1.31881e+07
Convention Contributions			4.61566e+06	4.57151e+06	5.0346e+06
Modern Pollution			1.60336e+07	1.48161e+07	1.82227e+07
Czech Republic			2016	2017	2018		Agenda 2030	pollution, soil, chemicals mentioned
Projects USD
Convention Contributions			1.09808e+06	1.05607e+06	1.13233e+06
Modern Pollution			1.09808e+06	1.05607e+06	1.13233e+06
Denmark (USD)		2015	2016	2017	2018
Project : Greening Agricultural Transformation in Ethiopia (GATE) Thematic Programme		4400000	7300000	8200000	250000
Projects USD
Convention Contributions			4.45792e+06	4.4574e+06	3.18005e+06
Modern Pollution			4.45792e+06	4.4574e+06	3.18005e+06
European Union	TOTAL BUDGET		2016	2017	2018	2019
E-waste project in Ghana 18-22	1199898		239980	239980	239980	239980	***Applied average amount for each year
Alliance for Local Compliance of Environmental Laws 2.17-8.20	670000		171395	186977	186977	124651	***Should be included, but can only find total project amount, not number of years https://ec.europa.eu/europeaid/blending/integrated-depollution-programme-lake-bizerte_en
Capacity Building for Climate Mitigation in the Maritime Shipping Industry 12.15-11.19	10000000		2500000	2500000	2500000	2.29167e+06
Nepal Climate Change Support Programme: Building Climate Resilience in Nepal 12-16	7600000		967273
Up-scaling the production and consumption of bio-energy to reduce carbon emissions and enhance local employment in Nepal 14-17	1773633		443408	443408	443408	443408
Electricity supply security and sustainability in Nauru 15-19	2000000		452830	452830	452830	226415
Supporting a greener and more energy efficient construction industry in Mongolia 12-16	1.35228e+06		270456
Empowering the civil society in Kazakhstan in the improvement of chemical safety 14-17	336120		112040	28010
Energy saving and reducing greenhouse gas emission in Kazakhstan 13-19	3250000		534247	534247	534247	534247
Integrated Depollution Programme Lake Bizerte 5 yrs	15000000		3000000	3000000	3000000	3000000	Project timeline based on: https://ufmsecretariat.org/project/integrated-programme-for-protection-of-the-lake-bizerte-against-pollution/
Total local currency	2.81819e+07		8.69163e+06	4.38545e+06	4.35744e+06	3.86037e+06
Projects USD			9.61426e+06	4.94193e+06	5.14343e+06	4.38294e+06
Convention Contributions			302681	235251	701752
Modern Pollution			9.91694e+06	5.17718e+06	5.84518e+06
Finland			2016	2017	2018
Nothing in 2015-2018 summary report
Projects USD
Convention Contributions			4.53795e+06	4.51916e+06	3.77082e+06
Modern Pollution			4.53795e+06	4.51916e+06	3.77082e+06
France	TOTAL BUDGET (FFEM)	months	2016	2017	2018
WEEECAM : Filière soutenable de valorisation des Déchets d’Équipements Électriques et Électroniques (DEEE) au Cameroun 16-22	1700000			340000	340000
Projet d’appui aux niveaux local et national (NAMA) à la réduction des émissions de GES en Colombie, par l’approche Transit Oriented Development15-18	1150000	28
Durabilité et résilience de l’agriculture familiale dans la région des Savanes 14-18	961000		240250	240250	240250
FISP Climat - HAMPARAN : Production de biogaz à partir des effluents et sous-produits d'une amidonnerie de manioc 14-17	500000	37	162162	162162
Total local currency			402412	742412	580250
Projects USD			445129	836618	684915
Convention Contributions			2.33635e+07	2.3161e+07	2.51438e+07
Modern Pollution			2.38087e+07	2.39977e+07	2.58287e+07
Germany	TOTAL BUDGET	Months	2016	2017	2018	2019
Competitive African Cotton initiative 1.13-6.19	16453285	78	2.53127e+06	2.53127e+06	2.53127e+06	1.26564e+06
Urban-industrial environmental management II in Mexico 10.13-6.19	8500000	69	1.47826e+06	1.47826e+06	1.47826e+06	739130
Sustainable industrial development in India 3.15 - 3.19	6500000	48	1625000	1625000	1625000	406250
German-Mexican alliance for climate protection - phase II 3.14-1.19	5450000	71	921127	921127	921127	76760.6
Urban-industrial environmental management II Mexico 9.09-6.19	8500000	118	864407	864407	864407	432203
Low-emissions oil palm development in Berau District, East Kalimantan 9.17 - 2.22	1830000	54		135556	406667	406667
Recycling and Disposal of Waste of electrical equipment in an environmentally sound way Ghana 7.16-1.20	5000000	43	697674	1.39535e+06	1.39535e+06	1.39535e+06
Total local currency	52233285		8.11774e+06	8.95097e+06	9.22208e+06	4.722e+06
Projects USD			8.97946e+06	1.00868e+07	1.08855e+07	5.3612e+06
Convention Contributions			3.3057e+07	3.26826e+07	3.68054e+07
Modern Pollution			4.20364e+07	4.27694e+07	4.7691e+07	5.3612e+06
Greece			2016	2017	2018
Nothing in annual reports
Projects USD
Convention Contributions			1.39014e+06	1.36704e+06	1.21391e+06
Modern Pollution			1.39014e+06	1.36704e+06	1.21391e+06
Hungary			2016	2017	2018
Nothing project related
Projects USD
Convention Contributions			600663	569957	417371
Modern Pollution			600663	569957	417371
Iceland			2016	2017	2018
Nothing specific
Projects USD
Convention Contributions			64009.8	57852.7	62133.3
Modern Pollution			64009.8	57852.7	62133.3
Ireland			2016* (avg)	2017	2018
"Environmental Protection" (page 65)			1.21067e+06	6239000			only "environment" in strategy doc
Lake Hawassa Pollution Clean up			24740
Total local currency			1.23541e+06	6239000
Projects USD			1.36655e+06	7.03068e+06	0
Convention Contributions			1.2274e+06	1.20333e+06	1.18193e+06
Modern Pollution			2.59394e+06	8.23401e+06	1.18193e+06
Italy			2016	2017	2018
Controlled dump sites (a) Tunisia			5272
Technical aid - pollution assistance Lebanon			16049
Biogas to reduce pollution Cameroon			30000
Technical aid - pollution abatement			451000
Serbia mining project to monitor soils			111000
coalition to reduce short term pollutants			61000
Reducing damage from mining - Mexico			9000
Halt Deforestation in Ecuador			1500
Total local currency			684821	0
Projects USD			757516	0	0
Convention Contributions			1.39143e+07	1.37603e+07	1.40806e+07
Modern Pollution			1.46718e+07	1.37603e+07	1.40806e+07
Japan			2016	2017	2018
Development of Arsenic Removal Unit for High Arsenic-Contaminated Areas in Bangladesh			2800000	2800000	5000000
Project of introduction of solid waste recycling system including the pesticide container in Pampagrande City in the Plurinational State of Bolivia			4000000	6300000	6300000
Activities to disseminate information on chemical substances management to achieve the 2020 goal by use of PRTR data			3800000
Research to protect health from an atmospheric chemical substance and control measures and the enlightenment spread to a citizen				2000000
Research for the mitigation of environmental impacts in mining sites across the globe					3000000
Agroecology Training and Community Action to Reduce the Use of Highly Hazardous Pesticides in Selangor, Malaysia					2300000
Total local currency			10600000	11100000	16600000
Projects USD			97432.8	98960.3	150331
Convention Contributions			4.49506e+07	4.52141e+07	5.14628e+07
Modern Pollution			4.5048e+07	4.5313e+07	5.16131e+07
Korea			2016	2017	2018
No project data found online
Projects USD
Convention Contributions			574819	558180	598545
Modern Pollution			574819	558180	598545
Luxembourg	TOTAL BUDGET		2016	2017	2018	2019
Pesticide Training (one component) - 5yrs	2000000		400000	400000
Forest Resources Management Sector Support Burkina 12-18	11000000		1.57143e+06	1.57143e+06	1.57143e+06
Sustainable forest management 4 yrs	18699372	48 months			1558281	4674843
Total local currency			1.97143e+06	1.97143e+06	3.12971e+06	4674843
Projects USD			2.1807e+06	2.22159e+06	3.69424e+06		*need 2019 3-mo Euro average
Convention Contributions			405329	399187	409266
Modern Pollution			2.58603e+06	2.62077e+06	4.10351e+06
The Netherlands		2015	2016	2017	2018
TRANSBOUNDARY WASTEWATER POLLUTION CONTR					5610880
IFC Partnership Clean Texttile		1036000	483000
CORIP II				2000000	4080000
SWAPP II				2000000	3120000
Partnership for Cleaner Textile - Phase2			2000000
Merapi and Merbabu				98877	114611
Responsible Mining Index 2					500000
BOG-MRF-2018-07 CREER Phase 1					61123
GICHD_Mine_Action Support					396215
Total local currency			2483000	4098877	8271949
Projects USD			2.74658e+06	4.61899e+06	9.76403e+06
Convention Contributions			7.66195e+06	7.64318e+06	8.06855e+06
Modern Pollution			1.04085e+07	1.22622e+07	1.78326e+07
New Zealand			2016	2017	2018
Projects USD
Convention Contributions			792678	769383	1.05295e+06
Modern Pollution			792678	769383	1.05295e+06
Norway			2016	2017	2018
SINOCHEM Project					396557	807071
Pollution Management and Environmental Health - WB MTF			2.3809e+06
NEA CSE Training of Environmental Regulators in India			52988.8
Advancing Green Finance Reform in China: Financing for Soil Remediation			265867	435499	394711
SINOMER III -Capacity Building for Implementing the Minamata Convention			441863
NLM-Pilot Project for Natural Resource Management			28631.4	67697.1	87007.3
Projects USD			3.17025e+06	503196	878275	807071
Convention Contributions			4.61566e+06	4.57151e+06	5.0346e+06
Modern Pollution			7.78591e+06	5.07471e+06	5.91287e+06
Poland			2016	2017	2018	2019	Nothing in 2017 report
Pesticides HIV/AIDS program Moldova			220000				Nothing in 2016-20 strategy
Total local currency			220000
Projects USD			55798.2	0	0
Convention Contributions			2.08546e+06	1.97342e+06	2.18339e+06
Modern Pollution			2.14126e+06	1.97342e+06	2.18339e+06
Portugal			2016	2017	2018	2019
Projects USD
Convention Contributions			1.06109e+06	1.01564e+06	1.00988e+06
Modern Pollution			1.06109e+06	1.01564e+06	1.00988e+06
Slovak Republic			2016	2017	2018	2019
Nothing in 2017 report
Projects USD
Convention Contributions			374388	366401	412010
Modern Pollution			374388	366401	412010
Slovenia			2016	2017	2018	2019
Nothing in 2017 report
Nothing in 2016 report
Projects USD
Convention Contributions			445428	438863	462085
Modern Pollution			445428	438863	462085
Spain			2016	2017	2018	2019
Environment and climate change is a priority
Projects USD
Convention Contributions			7.98751e+06	7.87988e+06	7.06487e+06
Modern Pollution			7.98751e+06	7.87988e+06	7.06487e+06
Sweden			2016	2017	2018
Pure Earth/Lancet Commission			87652.7	87652.7	57534.8
Air Quality Monitoring Bosnia					1.1507e+06
ITP 308 Mine Water and Mine Waste Management					189324
IPEN Internet POPs Elimination Network 2016-20			934962		460278
KemI Regional Agric. Chemicals prog			1.82708e+06	2.25973e+06	1.73164e+06
ITP 299 Strategies for Chemicals Management			1.06017e+06	307505	62127.4
Management of chemicals with focus on Agricultural pesticides Inception phase					66510.2
Reduce emissions in Ukraine			289198
Clean Up Georgia Phase III (Hazard Waste)			584351	830437	447045
Chemicals Agency´s Global Program 2014-2018			1.22952e+06	719369
Total local currency
Projects USD			6.01293e+06	4.2047e+06	4.16515e+06
Convention Contributions			9.60086e+06	9.58354e+06	1.20123e+07
Modern Pollution			1.56138e+07	1.37882e+07	1.61774e+07
Switzerland	TOTAL BUDGET (chf)		2016	2017	2018	2019
Urbanization GHG Emissions in India 14-19	4987000		831167	831167	831167	831167
Total local currency			831167	831167	831167	831167
Projects USD			843487	844088	849965
Convention Contributions			7.168e+06	7.49643e+06	8.62577e+06
Modern Pollution			8.01149e+06	8.34051e+06	9.47573e+06
United Kingdom	TOTAL BUDGET	2015/2016	2016/2017	2017/2018	2018/2019	2019/2020	**Fiscal Year April - April
			2016	2017	2018	2019	averaged and assigned to earlier year
SMEP - Sustainable Manufacturing and Environmental Pollution programme	18050000			24000	513287	3900000
Pollution Management & Environmental Health 15-20	7600000	3000000				600000
Forest Governance, Markets and Climate 11-21	148853686	51931590	14207067	15446844	12404837	12012517
Reducing Deforestation and Promoting Low Carbon Agriculture in the Brazilian Atlantic and Amazon Forests and the Cerrado Biome	£64,900,000	10800000	1400000	9710000
Building Resilient ASM Communities in East Africa	868219	178354	178354	142605	218906
Building social inclusion for peace consolidation in the ethnic territories of Chocó					16000
Total local currency		54931590	14207067	15470844	12918124	16512517
Projects USD		8.39233e+07	1.87226e+07	2.02686e+07	1.7026e+07		*multiplied by earlier year ER
Convention Contributions			2.20638e+07	2.25033e+07	2.43889e+07
Modern Pollution			4.07865e+07	4.27718e+07	4.14149e+07
United States		2015	2016	2017	2018	2019
Toxic Pollution			1000000	1000000	***only partially reported - wait for a bit 3/31
Emissions Projects, global		38522620	11193735	31505853
Carbon Projects, global		1800000	7801314	4018813
Artisanal Gold mining		3325000	3800000	4575761
Projects USD		43647620	5.13074e+06	5.88899e+06	0
Convention Contributions			5.2046e+07	5.26214e+07	5.41671e+07
Modern Pollution			5.71767e+07	5.85104e+07	5.41671e+07
UNDP	TOTAL UNDP CONT	MONTHS	2016	2017	2018	2019
Comprehensive Reduction and Elimination of POPs 1.15-12.19	327130		65426	65426	65426	65426
Legacy Elimination and Release Reduction - Turkey 1.15-11.20	100000	71	16901.4	16901.4	16901.4	16901.4
Eliminate Pesticide Stockpile Vietnam, 1.08-12.16	407420		45268.9	45268.9	45268.9	45268.9
Elimination of POPs Armenia, 01.15-5.19	200090	53	45303.4	45303.4	45303.4	18876.4
Reduction and Elimination of POPs 4.16-12.17	744	21	318.857	318.857
Disposal of Chemicals - Mauritius 5.8-4.18	48000	120	4800	4800	1600
Belize Chemical and Waste Management 8.14-3.19	33470	56	7172.14	7172.14	7172.14	1793.04
Strengthening Chemicals Management and Sust Dev - Indonesia 2.15-9.18	637110	44	173757	173757	130318
Sound Management of Chemicals into Dev Planning Suriname 11.11-12.16	10000	71	1690.14
PPG: Environ Sound Management of PCBs Nigeria 4.16-12.19	125930	45	11193.8	33581.3	33581.3	33581.3
Eliminating POPs through Sound Management of Chemicals 7.17-11.18	79970	17	28224.7	51745.3
Spatial planning project w/ lead contamination Moldova 11.09-12.16	369450	86	51551.2
Medical waste management Zambia 3.15-3.19	276460	49	67704.5	67704.5	67704.5	16926.1
Preparation of Ratification of Minamata Convention 11.16-2.18	5000	16	625	3750	625
Biodiversity Mainstreaming and Mercury Reduction 1.18-12.21	5000				1250	1250
Protect health and environment from POPs Egypt 1.15-12.20	37430		6238.33	6238.33	6238.33	6238.33
Protect health and environment from POPs Egypt 1.13-3.17 (PPG)	45690	51	10750.6	2687.65
Projects USD			536926	524655	421389	206262
UNEP	TOTAL UNEP CONTRIBUTION		2016	2017	2018	2019
Chemicals Safety in the Republic of Serbia 3.15-12.16	231700	22	126382
Sound Management of Chemicals into Dev Planning Suriname 11.11-12.16	199670	62	38645.8
Projects USD			165028
Totals			2016	2017	2018
Country Projects USD			7.16553e+07	7.24336e+07	6.7335e+07
Country Conventions USD			2.71172e+08	2.70974e+08	2.91985e+08
UNDP and UNEP			701954	524655	421389
TOTAL			3.43529e+08	3.43933e+08	3.59742e+08

## Sheet: ModPoll_V1_5 28
ODA: Official development assistance (ODA) is defined as government aid designed to promote the economic development and welfare of developing countries. Loans and credits for military purposes are excluded. Aid may be provided bilaterally, from donor to recipient, or channeled through a multilateral development agency such as the United Nations or the World Bank. Aid includes grants, "soft" loan…																Nominal Adjustments, Reindexed to 2017 dollars.
Modern Pollution: Funding was included if it targeted measures that were specifically focused on reducing the health impacts of pollution, and/or reduced pollutants that are well-known to negatively impact human health.																	2016	2017	2018
Keywords used in search: pollution, industry, industrial, occupational, ambient, air, methane, chemical, soil, emission, ozone, carbon, lead, mercury, e-waste (and electronic or electric waste), heavy metals, mining, pesticides, gold, crop burning, agriculture, cadmium, arsenic, chromium, thallium, battery																Australia	96.8504	100	96.063
Exchange rates: Obtained from OECD Data at: https://data.oecd.org/conversion/exchange-rates.htm; Price indices: Obtained from OECD Data at: https://data.oecd.org/price/price-level-indices.htm#indicator-chart																Austria	99.0099	100	102.97
								NOTES	ADJUSTED NOMINALLY TO 2018 DOLLARS							Belgium	99.0099	100	102.97
Australia	Reason for inclusion	Project Description		2015-2016**	2016-2017	2017-2018	2018 - 2019									Canada	96.3964	100	99.0991
				don't have 14-15	2016	2017	2018	Aus$, Jul-June fiscal year	2016	2017	2018					Czech Republic	96.7742	100	104.839
Towards a people-centered mining vision for Africa	Mining					173291	95501	Actual								Denmark	101.653	100	101.653
Integrated organic agriculture for women, youth and school children	Organic agriculture				34440.5											European Union	101.099	100	103.297
Community Managed WASH	Arsenic in water	Community Managed WASH will provide WASH, particularly sade water options in collaboration with other NGOs and local govt bodies to villages highly affected by water with arsenic in the district of Dhaka, Khulna, and Mymensingh		106874												Finland	100	100	102.632
Asbestos awareness in Viet Nam	Asbestos	This project will work with different partner organisations in Vietnam to raise awareness on the risks associated with asbestos and to build capacity and knowledge on how to address those risks. The goal is a ban on chrysotile asbestos.			30153.5											France	100	100	103
Food security awareness in communities and schools	Organic agriculture	This project will provide give farmers groups (women, youth, and disabled) with the skills to improved household income and food security, and train five schools in environmental and farming practices, using integrated organic agriculture.		76151.7												Germany	98.9796	100	103.061
Ndola Rural Food Security Project	Conservation farming	This project works with small-scale farmers from five communities in Ndola District, Zambia to improve the sustainability of their livelihoods and increase household food security. The project's main activity is the introduction of conservation farming methods to these communities.		87921.4												Greece	100	100	102.632
Total local currency				270947	64594	173291	95501									Hungary	96.4912	100	103.509
Projects USD					126621	89999.9	97998.7		130738	89999.9	102015					Iceland	90.5405	100	97.973
Convention Contributions					8.06949e+06	7.84744e+06	9.54288e+06		8.06949e+06	7.84744e+06	9.54288e+06					Ireland	99.0291	100	101.942
Modern Pollution					8.06949e+06	7.84744e+06	9.54288e+06		8.20023e+06	7.93744e+06	9.64489e+06					Italy	100	100	103.333
																Japan	102.857	100	98.0952
Austria		Project Description	Total	months	2016	2017	2018	Budgeted								Korea	96.5909	100	100
"Arge Sustainable Gold: From Dirty to Sustainable Gold" 4.15 - 3.17	Mining	The project clarifies the problematic conditions of conventional gold mining (human rights, social and environmental standards) and points out possible courses of action. It sensitizes for critical consumption (including procurement) and economical use / reduction of gold consumption (recycling); The demand for FAIRTRADE gold should be strengthened and introduced as a new product category in Aust…	50000	24	25000	6250										Luxembourg	98.2143	100	103.571
Total local currency					25000	6250										The Netherlands	100	100	103.922
Projects USD					27653.8	7043.07			27930.3	7043.07	0					New Zealand	97.5	100	95.8333
Convention Contributions					4.31604e+06	4.26976e+06	4.53575e+06		4.31604e+06	4.26976e+06	4.53575e+06					Norway	99.2857	100	104.286
Modern Pollution					4.3437e+06	4.27681e+06	4.53575e+06		4.34397e+06	4.27681e+06	4.53575e+06					Poland	96.2264	100	101.887
																Portugal	97.3333	100	102.667
Belgium		Project Description			2016	2017	2018									Slovak Republic	98.3871	100	104.839
																Slovenia	98.6667	100	102.667
Total local currency					0	0										Spain	100	100	102.41
Projects USD					0	0			0	0	0					Sweden	100.84	100	97.479
Convention Contributions					6.12705e+06	6.06918e+06	5.96427e+06		6.12705e+06	6.06918e+06	5.96427e+06					Switzerland	102.158	100	98.5612
Modern Pollution					6.12705e+06	6.06918e+06	5.96427e+06		6.12705e+06	6.06918e+06	5.96427e+06					United Kingdom	105.882	100	102.941
																United States	99.1304	100	99.1304
Canada		Project Description	TOTAL BUDGET	2015-2016	2016-2017	2017-2018	2018 - 2019	Canadian dollars
					2016	2017	2018	Budgeted amounts, dispersements are available
Artisanal Gold Mining	Mining	The project aims to improve incomes, health, and the environment of the vulnerable and marginalized men and women dependent on the artisanal and small-scale gold mining (ASGM) economy in targeted areas in Central Kalimantan, South Kalimantan, Java and Sulawesi. The project improves mining, environmental and social practices for men and women involved in the ASGM, including identifying alternative…	8824487	1730000	2840000	1807209	2475028
West Africa Governance and Economic Sustainability (WAGES) in Extractive Areas 5yr	Mining	This project supports inclusive sustainable economic development and poverty reduction, with a focus on women and youth, as well as accountable governance in three mining regions: the Sahel Region in Burkina Faso, the Western Region in Ghana, and the Préfecture de Boké in Guinea. The project works with the private sector, local governments, chambers of mines and communities and aims to enable com…	19999925	800000	2483917	2679781	4644305
Improving Environmental Management of Mining and Energy Activities in Peru 10 yr	Mining	This project aims to streamline how the Peruvian Government handles environmental impact assessments for mining and energy projects while strengthening the rigour and analysis of these assessments	15950000	3260000	3370000	3095711	3596628
Skills for Employment in the Extractives Sector of the Pacific Alliance 4yr	Mining	The purpose of this project is to support the member countries of the Pacific Alliance by developing their capacities in employment and sustainable development in the extractive sector. Project activities include: 1) offering specific training for the qualification and employability of vulnerable women; 2) providing training on environmental management and rehabilitation of mining sites; 3) estab…	16200000	1444440	2795130	2000862	4470300
Tanzania Minerals Audit Agency 13-18	Mining	The purpose of this project is to promote responsible and sustainable development of the mining industry in Tanzania.	2.65669e+06	500000	900000	182263
Building Responsible Mineral Supply Chains for Development in Africa 15-19	Mining	This project seeks to ensure that high-value minerals such as gold, tin and tantalum (widely used in cell phones and other electronics) contribute to sustainable economic development and poverty reduction in the Great Lakes region of Africa.	15800000	3000000	4000000	2483953	3515238
Total local currency			7.94311e+07	10734440	16389047	12249779	18701499
Projects USD					1.14179e+07	1.02446e+07	1.31881e+07		1.18448e+07	1.02446e+07	1.3308e+07
Convention Contributions					4.61566e+06	4.57151e+06	5.0346e+06		4.61566e+06	4.57151e+06	5.0346e+06
Modern Pollution					1.60336e+07	1.48161e+07	1.82227e+07		1.64604e+07	1.48161e+07	1.83426e+07
Czech Republic		Project Description			2016	2017	2018
Projects USD									0	0	0
Convention Contributions					1.09808e+06	1.05607e+06	1.13233e+06		1.09808e+06	1.05607e+06	1.13233e+06
Modern Pollution					1.09808e+06	1.05607e+06	1.13233e+06		1.09808e+06	1.05607e+06	1.13233e+06
Denmark (USD)		Project Description			2016	2017	2018
Project : Greening Agricultural Transformation in Ethiopia (GATE) Thematic Programme	Pollution reduction: Agriculture	By the end of the programme small holder farmers in the targeted areas are expected to (a) develop and rehabilitate the natural resource base of their farms and use natural resources in a more sustainable and efficient (b) minimize environmental impacts such as pollution from their farming practices; (c) contribute to low-carbon economic development; (d) minimize their vulnerability to extreme cl…			7300000	8200000	250000	Estimated disbursements
Projects USD					7300000	8200000	250000		7.1813e+06	8200000	245935
Convention Contributions					4.45792e+06	4.4574e+06	3.18005e+06		4.45792e+06	4.4574e+06	3.18005e+06
Modern Pollution					1.17579e+07	1.26574e+07	3.43005e+06		1.16392e+07	1.26574e+07	3.42599e+06
European Union		Project Description	TOTAL BUDGET		2016	2017	2018
E-waste project in Ghana 18-22	E-waste	The overall objective of this project is to improve e-waste management in Ghana for Sustainable Consumption and Production (SCP). Through an integrated multi-stakeholder approach, the project will promote sustainable growth, alleviate poverty, increase human well-being and prevent environmental pollution.	1199898		239980	239980	239980	Contracted amount, averaged over lifespan
Empowering the civil society in Kazakhstan in the improvement of chemical safety 14-17	Chemicals	The objective of the Action is to improve the implementation of the Aarhus Convention and empower civil society in order to contribute to local development in the Mangystau Region.	336120		112040	28010
Integrated Depollution Programme Lake Bizerte 5 yrs	Industrial pollution	The programme is unique as it takes an integrated approach to depollution by investing in priority sectors. The aim is to systematically eliminate or reduce the main sources of pollution to minimise the individual and cumulative impacts of pollution on the lake and coastal marine waters of the Mediterranean: wastewater, solid waste, industrial pollution and diffuse pollution. One specific objecti…	15000000		3000000	3000000	3000000
Total local currency			1536018		3.35202e+06	3.26799e+06	3.23998e+06
Projects USD					3.70784e+06	3.68267e+06	3.8244e+06		3.66754e+06	3.68267e+06	3.70235e+06
Convention Contributions					302681	235251	701752		302681	235251	701752
Modern Pollution					4.01052e+06	3.91792e+06	4.52615e+06		3.97022e+06	3.91792e+06	4.4041e+06
Finland		Project Description			2016	2017	2018
Projects USD									0	0	0
Convention Contributions					4.53795e+06	4.51916e+06	3.77082e+06		4.53795e+06	4.51916e+06	3.77082e+06
Modern Pollution					4.53795e+06	4.51916e+06	3.77082e+06		4.53795e+06	4.51916e+06	3.77082e+06
France		Project Description	TOTAL BUDGET (FFEM)	months	2016	2017	2018	Budgeted
WEEECAM : Sustainable sector for the recovery of e-waste and electronic equipment in Cameroon 16-22	E-waste	WEEE (Waste Electrical and Electronic Equipment) brings together a large part of everyday objects: lamps, refrigerators, mobile phones, etc. They require proper collection and treatment, because of the many toxic and polluting components that constitute them.	1700000			340000	340000
Sustainability and Resilience of Family Farming in the Savannah Region 14-18	Conservation ag	Sustainable soil management , development of sustainable environmental management practices at the territorial scale : agro-environmental characterization of soils, participatory mapping, training and implementation of agro-ecological practices, exchange visits and capitalization, conservation arrangements Soils, equipment in cart carts for the management of biomasses and fertility, training in a…	961000		240250	240250	240250
FISP Climat - HAMPARAN : Production de biogaz à partir des effluents et sous-produits d'une amidonnerie de manioc 14-17	Agricultural pollution	Impact on the environment: Most agribusiness wastewater in South East Asia is processed in pools open to the elements. This results in powerful greenhouse gases. Biogas technology enables these gases to be recovered, destroyed and turned into clean energy. Reduction of 1,087,630 t of CO2 eq over 10 years – the equivalent of the annual emissions from 386,000 tourism vehicles (AFD CarbonFootprintin…	500000	37	162162	162162
Total local currency					402412	742412	580250
Projects USD					445129	836618	684915		445129	836618	664966
Convention Contributions					2.33635e+07	2.3161e+07	2.51438e+07		2.33635e+07	2.3161e+07	2.51438e+07
Modern Pollution					2.38087e+07	2.39977e+07	2.58287e+07		2.38087e+07	2.39977e+07	2.58088e+07
Germany		Project Description	TOTAL BUDGET	Months	2016	2017	2018
Competitive African Cotton initiative 1.13-6.19	Pesticides	Farmers supported under COMPACI have raised their productivity by between 10 and 40 per cent, leading to increases in income of between 30 and 60 per cent. More than 740,000 farmers have now gained CmiA certification. Across the eight countries involved in the project, more than 628,000 farmers have benefited from agricultural training courses. Over 582,000 and 427,000 producers respectively have…	16453285	78	2.53127e+06	2.53127e+06	2.53127e+06	Committed
Urban-industrial environmental management II in Mexico 10.13-6.19	Industrial pollution	GIZ and the Mexican Association of Private Industry Parks (AMPIP) together identified suitable industrial parks for the implementation of pilot sustainability actions. Local experts who received training by the project advise the selected industrial parks on how to improve their sustainability performance and how to take appropriate measures. Furthermore, a site selection tool for planners and de…	8500000	69	1.47826e+06	1.47826e+06	1.47826e+06
Sustainable industrial development in India 3.15 - 3.19	Industrial pollution	The project has started demonstrating possible ways in which industrial development can become more efficient and environment-friendly, as well as resilient in the face of climate change. Progress has been made in skills development for technicians and other employees of the waste water treatment plants. The project has produced the necessary training materials, and seven institutions have so far…	5900000	48	1475000	1475000	1475000
Urban-industrial environmental management II Mexico 9.09-6.19	Industrial pollution	GIZ and the Mexican Association of Private Industry Parks (AMPIP) together identified suitable industrial parks for the implementation of pilot sustainability actions. Local experts who received training by the project advise the selected industrial parks on how to improve their sustainability performance and how to take appropriate measures. Furthermore, a site selection tool for planners and de…	8500000	118	864407	864407	864407
Low-emissions oil palm development in Berau District, East Kalimantan 9.17 - 2.22	Agricultural pollution	Together with other development partners, LEOPALD has supported the East Kalimantan Province Government in creating two critical policies on low-emissions oil palm development in the jurisdiction of East Kalimantan Province (Berau is one of the ten districts and municipalities in the province). The first is the Joint Declaration on Sustainable Plantation Development, which was signed by the gover…	1830000	54		135556	406667
Recycling and Disposal of Waste of electrical equipment in an environmentally sound way Ghana 7.16-1.20	E-waste	The framework conditions for sustainable management of electric and electronical waste in Ghana have improved.	5000000	43	697674	1.39535e+06	1.39535e+06
Total local currency			46183285		7.04662e+06	7.87985e+06	8.15096e+06
Projects USD					7.79463e+06	8.87973e+06	9.62121e+06		7.79463e+06	8.87973e+06	9.34098e+06
Convention Contributions					3.3057e+07	3.26826e+07	3.68054e+07		3.3057e+07	3.26826e+07	3.68054e+07
Modern Pollution					4.08516e+07	4.15623e+07	4.64266e+07		4.08516e+07	4.15623e+07	4.61464e+07
Greece		Project Description			2016	2017	2018
Nothing in annual reports
Projects USD									0	0	0
Convention Contributions					1.39014e+06	1.36704e+06	1.21391e+06		1.39014e+06	1.36704e+06	1.21391e+06
Modern Pollution					1.39014e+06	1.36704e+06	1.21391e+06		1.39014e+06	1.36704e+06	1.21391e+06
Hungary		Project Description			2016	2017	2018
Nothing project related
Projects USD									0	0	0
Convention Contributions					600663	569957	417371		600663	569957	417371
Modern Pollution					600663	569957	417371		600663	569957	417371
Iceland		Project Description			2016	2017	2018
Nothing specific
Projects USD									0	0	0
Convention Contributions					64009.8	57852.7	62133.3		64009.8	57852.7	62133.3
Modern Pollution					64009.8	57852.7	62133.3		64009.8	57852.7	62133.3
Ireland		Project Description			2016* (avg)	2017	2018
Lake Hawassa Pollution Clean up	Agricultural pollution	The shift to agricultural production is driven mainly by population pressure, an increased demand for timber for fuel and construction, and ineffective policy on access and control over land resources. Land clearance and climate change has left the area vulnerable to soil erosion and land degradation. The programme aims to reduce poverty in the long term by supporting the community to implement s…			24740			Relevant funding provided
Total local currency					24740	0
Projects USD					27366.2	0	0		27634.5	0	0
Convention Contributions					1.2274e+06	1.20333e+06	1.18193e+06		1.2274e+06	1.20333e+06	1.18193e+06
Modern Pollution					1.25476e+06	1.20333e+06	1.18193e+06		1.25503e+06	1.20333e+06	1.18193e+06
Italy - Ask Rachael about Wastewater projects		Project Description			2016	2017	2018	**Committed, but both are available
Mitigation of the environmental impact of the Lebanese industry in the frame of the LEPAP	Pollution reduction	Technical Assistance under the Lebanon Environmental Pollution Abatement Project. - Expert Fund (from an Italian institutional donors (central administrations, regions, municipalities, universities ...) )					400000
Technical aid - pollution abatement	Pollution reduction	Technical Assistance under the Lebanon Environmental Pollution Abatement Project. ART. 15 (from an Italian institutional donors (central administrations, regions, municipalities, universities ...) )			60236	104326	58133
Total local currency					60236	104326	458133
Projects USD					66630.2	117564	540770		66630.2	117564	523326
Convention Contributions					1.39143e+07	1.37603e+07	1.40806e+07		1.39143e+07	1.37603e+07	1.40806e+07
Modern Pollution					1.39809e+07	1.38779e+07	1.46214e+07		1.39809e+07	1.38779e+07	1.4604e+07
Japan		Project Description			2016	2017	2018
Development, Use and Diffusion of Environmental Education Material Regarding the Relationship Between Mining Operations and Small Electronic Devices such as Cellular Phones	E-waste				4000000			Amounts granted
Development of Arsenic Removal Unit for High Arsenic-Contaminated Areas in Bangladesh	Arsenic				2800000	2800000	5000000
Project of introduction of solid waste recycling system including the pesticide container in Pampagrande City in the Plurinational State of Bolivia	Pesticides				4000000	6300000	6300000
Activities to disseminate information on chemical substances management to achieve the 2020 goal by use of PRTR data	Chemicals				3800000
Research to protect health from an atmospheric chemical substance and control measures and the enlightenment spread to a citizen	Chemicals					2000000
Research for the mitigation of environmental impacts in mining sites across the globe	Mining					3000000	3000000
Agroecology Training and Community Action to Reduce the Use of Highly Hazardous Pesticides in Selangor, Malaysia	Pesticides						2300000
Total local currency					14600000	14100000	16600000
Projects USD					134200	125706	150331		130472	125706	153250
Convention Contributions					4.49506e+07	4.52141e+07	5.14628e+07		4.49506e+07	4.52141e+07	5.14628e+07
Modern Pollution					4.50848e+07	4.53398e+07	5.16131e+07		4.50811e+07	4.53398e+07	5.16161e+07
Korea		Project Description			2016	2017	2018
No project data found online
Projects USD									0	0	0
Convention Contributions					574819	558180	598545		574819	558180	598545
Modern Pollution					574819	558180	598545		574819	558180	598545
Luxembourg		Project Description	TOTAL BUDGET		2016	2017	2018
Pesticide Training (one component) - 5yrs			2000000		400000	400000		Budget
Total local currency					400000	400000	0
Projects USD					442461	450757	0		450505	450757	0
Convention Contributions					405329	399187	409266		405329	399187	409266
Modern Pollution					847789	849944	409266		855834	849944	409266
The Netherlands		Project Description			2016	2017	2018
Transboundary Wastewater Pollution Control	Industrial pollution						5610880
IFC Partnership Clean Textile	Industrial pollution	In Bangladesh, IFC is partnering with large international brands and others including industry associations, donor agencies, government, local communities, and banks to offer a comprehensive solution to the sector’s water availability and quality issues. The resulting Partnership for Cleaner Textiles will build local capacity, facilitate public-private dialogues, and transform the textile industr…			483000
Partnership for Cleaner Textile - Phase2	Industrial pollution	Second phase of the Partnership for Cleaner Textile (2013-2017). The project intends to widen its reach and deepen its engagement with the entire textile value chain. PaCT works as a platform that facilitates cooperation between factories, brands, sector organizations, technology providers and local banks. Its objectives are to avoid water use, reduce wastewater, avoid energy use, reduce GHG emis…			2000000
Low-carbon agriculture in Merapi and Merbabu (Indonesia)	Agricultural pollution	A community based sustainable landscape management is functioned to protect and conserve the Merapi and Merbabu area while the participated communities will have enhanced skill and knowledge to produce sustainable agriculture products (low carbon agriculture products) and broader access to the market				98877	114611
Responsible Mining Index 2	Mining	The Responsible Mining Foundation will produce a global Responsible Mining Index every two years to assess and compare approximately 30 globally dispersed large-scale mining companies, including publicly listed, state-owned, and private com-panies. Country-specific Responsible Mining Indices will also be produces to reinforce the global Indices and engagement work of the Foundation					500000
BOG-MRF-2018-07 CREER Phase 1	Mining	BOG-MRF-2018-07 CREER Phase 1 Trust and Consensus Building: Conflicts Transformation, Peaceful Coexistence and Addressing Remedy in the Coal Mining Region in Cesar- Colombia :https://www.government.nl/binaries/government/documents/reports/2016/10/06/sector-wide-impact-assessment-of-the-mining-sector/Sector+Wide+Impact+Assessment+of+the+mining+sector.pdf					61123
Total local currency					2483000	98877	675734
Projects USD					2.74658e+06	111424	797622		2.74658e+06	111424	767523
Convention Contributions					7.66195e+06	7.64318e+06	8.06855e+06		7.66195e+06	7.64318e+06	8.06855e+06
Modern Pollution					1.04085e+07	7.7546e+06	8.86617e+06		1.04085e+07	7.7546e+06	8.83607e+06
New Zealand		Project Description		2015/2016	2016/2017	2017/2018	2018.2	Data available only until 2017
Cook Islands Wastewater Activity	Wastewater pollutants	The population, environment and the economy are cost-effectively protected from the detrimental effects of wastewater pollutants.		146585	34581			Amounts spent
Agriculture Quarantine Services Improvement Indonesia	Pesticide regulation	Improved understanding and leadership of risk-based quarantine management, improved food safety testing in 6 main Indonesia Agriculture Quarantine Agency operational unit, and improved phytosanitary diagnostics in 6 main Indonesia Agriculture Quarantine Agency operational units.		299711
Projects USD					231793				237737	0	0
Convention Contributions					792678	769383	1.05295e+06		792678	769383	1.05295e+06
Modern Pollution					1.05905e+06	769383	1.05295e+06		1.03041e+06	769383	1.05295e+06
Norway		Project Description			2016	2017	2018
SINOCHEM Project	Chemicals	The project's overall objective is to provide a solid foundation for China to solve the most urgent and challenging issues for implementing the new compounds of the Stockholm Convention and the Minamata Convention					396557	Actual
Pollution Management and Environmental Health - WB MTF	Pollution	Support to the World Bank's Programme 'Pollution Management and Environmental Health'. Development of Air Quality Management Plans in large cities in Asia and Africa, and implementation of the Plans.			2.3809e+06
NEA CSE Training of Environmental Regulators in India	Pollution	Key environment and pollution regulatory agencies in India face inherent capacity constraints. Given the pace and scale of industrialisation India is witnessing, it is imperative to strengthen the abilities of regulatory institutions to ensure that high economic growth is accompanied by environmental sustainability. Through this project, the CSE, has sought expertise from Norway (NEA) on issues r…			52988.8
Advancing Green Finance Reform in China: Financing for Soil Remediation	Soils	To provide significant inputs into China’s current policy-making in relation to soil remediation, such as legal framework, action plan, regulations and supervision requirements. To harness the full range of green finance approaches and vehicles to the task of managing the risks associated with and funding the remediation of contaminated soils in China.			265867	435499	394711
SINOMER III -Capacity Building for Implementing the Minamata Convention	Chemicals	The project's overall objective is to provide a solid foundation for China to solve the most urgent and challenging issues for implementing the new compounds of the Stockholm Convention and the Minamata Convention.			441863
INTERPOL Marine Pollution Enforcement Project	Industrial pollution	INTERPOL/Environmental Security Programme (ENS): Marine Pollution Enforcement Project Targeting Illegal Disposal and Trade in Waste and Illegal Discharges from Vessels				426913
MNE-14/0009 Incidents at sea – management of oil pollution	Industrial pollution	Improve capacities for emergency response in case of pollution at sea. Equipment and improved organization for contingencies. Center for Ecotoxicological Research in cooperation with Port Authority and Directorate for Maritime Emergency.			71426.9	36439.4
Projects USD					3.21304e+06	898851	791268		3.23616e+06	898851	758750
Convention Contributions					4.61566e+06	4.57151e+06	5.0346e+06		4.61566e+06	4.57151e+06	5.0346e+06
Modern Pollution					7.8287e+06	5.47036e+06	5.82587e+06		7.85182e+06	5.47036e+06	5.79335e+06
Poland		Project Description			2016	2017	2018
Pesticides HIV/AIDS program Moldova	Pesticides				220000			Actual
Total local currency					220000
Projects USD					55798.2	0	0		57986.3	0	0
Convention Contributions					2.08546e+06	1.97342e+06	2.18339e+06		2.08546e+06	1.97342e+06	2.18339e+06
Modern Pollution					2.14126e+06	1.97342e+06	2.18339e+06		2.14345e+06	1.97342e+06	2.18339e+06
Portugal		Project Description			2016	2017	2018
Projects USD									0	0	0
Convention Contributions					1.06109e+06	1.01564e+06	1.00988e+06		1.06109e+06	1.01564e+06	1.00988e+06
Modern Pollution					1.06109e+06	1.01564e+06	1.00988e+06		1.06109e+06	1.01564e+06	1.00988e+06
Slovak Republic		Project Description			2016	2017	2018
Projects USD									0	0	0
Convention Contributions					374388	366401	412010		374388	366401	412010
Modern Pollution					374388	366401	412010		374388	366401	412010
Slovenia		Project Description			2016	2017	2018
Projects USD									0	0	0
Convention Contributions					445428	438863	462085		445428	438863	462085
Modern Pollution					445428	438863	462085		445428	438863	462085
Spain		Project Description			2016	2017	2018
Projects USD									0	0	0
Convention Contributions					7.98751e+06	7.87988e+06	7.06487e+06		7.98751e+06	7.87988e+06	7.06487e+06
Modern Pollution					7.98751e+06	7.87988e+06	7.06487e+06		7.98751e+06	7.87988e+06	7.06487e+06
Sweden		Project Description			2016	2017	2018	**Disbursements
Pure Earth/Lancet Commission	Pollution				87652.7	87652.7	57534.8
Air Quality Monitoring Bosnia	Air quality monitoring	The Swedish Environmental Protection Agency (SEPA) has been assigned to carry out an inception phase and to develop a long-term programme to for improving air quality assessment and management in the country in Bosnia and Herzegovina (BiH). The programme is aimed for Sweden’s support to BIH in area of air quality improvement. The primary goal of this assignment is to carry out a thorough analysis…					1.1507e+06
ITP 308 Mine Water and Mine Waste Management	Mining	The intended effect of the initiative is to increase the capacity and knowledge of key personnel within institutions organizations with a mandate to regulate and influence emissions to water from mining and the mineral extraction's pollution to water. I extension is believed to be able to influence the institutional context and the conditions for an environmental, democratic and socially good gov…					189324
IPEN Internet POPs Elimination Network 2016-20	Pesticides	The initiative aims at reducing the risks to health and the environment caused by chemicals and hazardous waste. Poor people are often most vulnerable to poor chemical handling, among other things because they work in sectors with poor work environment and have a lack of knowledge about how they can protect themselves. Chemi did a minor investigation for Sida regarding possible chemical NGOs and …			934962		460278
KemI Regional Agric. Chemicals prog	Chemicals	KemI is engaged in government cooperation with global programs, regionally in Asia and also bilaterally. Sida has also supported the SAICM Quick Start Program and will consider support for the upcoming Special Program, which aims at capacity building of developing countries' national authorities. Sida believes that support for an international NGO complements the other support, by contributing to…			1.82708e+06	2.25973e+06	1.73164e+06
ITP 299 Strategies for Chemicals Management	Chemicals				1.06017e+06	307505	62127.4
Management of chemicals with focus on Agricultural pesticides Inception phase	Agricultural pollution	The Swedish Chemicals Agency (KemI) has applied for SEK 578,000 to finance the initial phase of the project “Chemical management with focus on agricultural pesticides” in Zambia during a 6-month period, December 2018 to May 2019. Overall, the project aims to reduce the health risks for humans and animals as well as environmental risks caused by the use of chemicals, by supporting the implementati…					66510.2
Reduce emissions in Ukraine	Pollution	Aid to reduced emissions of pollution in Ukraine.			289198
Clean Up Georgia Phase III (Hazard Waste)	Industrial waste	The Georgia Society of Nature Explorer's "Orchis" has applied for support of SEK 15 million to implement the Clean Up Georgia Phase III (Hazard Waste) project during the 2015-2018 period. The aim of the initiative is to improve the environment and limit climate change by improving waste management and increasing environmental responsibility among the public. The total budget of the initiative is …			584351	830437	447045
Chemicals Agency´s Global Program 2014-2018	Chemicals	The long-term goal is to minimize the risks associated with chemicals in the partner countries. Capacity development in chemical issues, education and guidance for the development of legislation, integration of chemical issues in development strategies and support for governments / authorities on chemical conventions. Cooperation with key players in the chemical field, such as UNEP and UNDP, is i…			1.22952e+06	719369
Development of Sweden-Bangladesh Collaboration towards Source Determination of Black Carbon Aerosols in Bangladesh: Prioritized Short-Lived Climate Po	Black carbon	The coalition recognizes that SLCP, especially Black Carbon (BC, soot) aerosols from incomplete combustion account for a large part of the ongoing climate warming and at the same time affect human health (air quality) and access to drinking water and food. This information will be of great value both for improved knowledge about the climate and air quality and an important basis for effective mea…			26296	26793
Development of Sweden-Bangladesh Collaboration towards Source Determination of Black Carbon Aerosols in Bangladesh	Black carbon	This project will further develop and apply microscale 14C-dating of BC aerosols to provide powerful observation-based top-down information on the relative contribution from combustion of fossil fuel (extinct 14C) and biomass (contemporary 14C) to the BC in the actual atmosphere. Our initial month-long studies have demonstrated systematic underestimation in the fractional fossil contribution of a…			105183	105300	103563
Light-Absorbing Aerosols Casts a Shadow over Sub-Saharan Africa	Chemicals	In this project we address the large uncertainties of light-absorbing aerosols in SSA by conducting ground-based local-collaborative observations at both urban and background sites in Rwanda and Kenya. We will focus on the characterization of light-absorbing black (BC) and brown carbon (BrC) aerosols, which will be collected on filters. The filters will be analyzed at Stockholm University, in par…					54658
International Centre for Integrated Mountain Dev.	Black carbon	Sida supports the organization International Center for Integrated Mountain Development's two regional programs: 1) Reducing the impacts of Black Carbon and other short-lived climate forcers. 2) The Himalayan Climate Change Adaptation Program. Sweden contributes SEK 50 million. The focus is to reduce emissions of short-term climate gases and to achieve better knowledge of the effects of climate c…			584351
Convention on Long-Range Transboundary Air Pollution	Pollution					11700
Arsenic mitigation 07-11 - Arsenic mitigation	Arsenic	Aims to increase the awareness on a global level of the problems associated with arsenic contaminated groundwater, by advocacy, capacity building, and exchange of information. In parallel, the project intends to conduct field research in the region of Mat lab Upazila in Bangladesh in order to develop a sustainable option for safe drinking water. If successful this will be disseminated globally				57490
Water Safety for the wellbeing of Women and Children in Bangladesh	Arsenic	The intervention is considered to deliver sustainable results that contributes to the Results strategy for Bangladesh has made significant progress in increasing access to improved drinking water in both urban and rural areas, and to all segments of the population. As a result of this, Bangladesh achieved the Millennium Development Goal 7c related to drinking water well before the end date in 201…					2358925	Second one: https://openaid.se/activity/SE-0-SE-6-5217004001-BGD-14031
Risk reduction phase: "Solutions for the Palestinian E-waste Industry" - Risk reduction phase "Solutions for the Palestinian E-waste Industry"	E-waste	A large part of the electronic waste in Israel is transported to Palestinian villages west of Hebron where metals and other components are recycled. Operations are part of the Palestinian, and Israeli, informal economy and create major environmental and health problems, but also significant economic values ??for the population of the affected villages. The initiative is a continuation of the two …			49405	542881	159947	Academic paper?
Towards Green Economy Development in Zambia: Forest Restoration on mining wastelands	Heavy metals	Mining generates a vast amount of waste rocks, overburden materials and tailings, that remain un-vegetated for extended period of time. Heavy metal pollution is one of the main environmental problems in post-mining landscapes, posing serious hazards to human health and agricultural productivity. Although green restoration technologies have advanced elsewhere, little information is available in Za…			116520	128700
Total local currency
Projects USD					6.72876e+06	4.33679e+06	4.32337e+06		6.67269e+06	4.33679e+06	4.43519e+06
Convention Contributions					9.60086e+06	9.58354e+06	1.20123e+07		9.60086e+06	9.58354e+06	1.20123e+07
Modern Pollution					1.63296e+07	1.39203e+07	1.63357e+07		1.62736e+07	1.39203e+07	1.64475e+07
Switzerland		Project Description	TOTAL BUDGET (chf)	month	2016	2017	2018
Capacity building programme in support of the Palestinian National Authority – Sanitary and Phyto-Sanitary (SPS) measures	Pesticides	The single phase project seeks to develop national sanitary and phyto-sanitary measures responsive to World Trade Organization (WTO) requirements, contributing to enhance domestic and international trust and demand for Palestinian agriculture and agro-industrial products. The intervention will increase potential for Palestinian agro-economic growth and ultimately contribute to increase income of …	3350000		670000	670000	670000
Total local currency					670000	670000	670000
Projects USD					679931	680416	685154		665566	680416	695156
Convention Contributions					7.168e+06	7.49643e+06	8.62577e+06		7.168e+06	7.49643e+06	8.62577e+06
Modern Pollution					7.84793e+06	8.17684e+06	9.31092e+06		7.83357e+06	8.17684e+06	9.32092e+06
United Kingdom		Project Description	TOTAL BUDGET	2015/2016	2016/2017	2017/2018	2018/2019	**Fiscal Year April - April
					2016	2017	2018
SMEP - Sustainable Manufacturing and Environmental Pollution programme	Industrial pollution	The Sustainable Manufacturing and Environmental Pollution (SMEP) programme will tackle the problem of pollution generated by manufacturing and industrial activity in developing countries.	18050000			24000	513287
Pollution Management & Environmental Health 15-20	Industrial pollution	Research programme focusing on pollution and reducing its harmful impacts on poor people. DFID funding will improve the current level of knowledge on the links between pollution, human health and livelihoods and associated economic impacts in developing countries. The research will contribute to the development of innovative environmental remediation techniques and technological solutions to redu…	7600000	3000000
Reducing Deforestation and Promoting Low Carbon Agriculture in the Brazilian Atlantic and Amazon Forests and the Cerrado Biome	Agricultural pollution	Supporting small and medium sized farms in the Amazon and Atlantic Forests to implement low-carbon agriculture, protecting forests and biodiversity. Mitigate climate change in the Cerrado biome and improve environment and natural resource management through the promotion of farmer compliance with the Brazilian Forest Code. Increase the environmental registration of rural holdings and promote cont…	£64,900,000	10800000	1400000	9710000
Building social inclusion for peace consolidation in the ethnic territories of Chocó		Afro-descendant, indigenous and mestizo ethnic communities in Choco Department Colombia have faced historical abandonment by the Colombian State and borne the brunt of action of various armed groups, which has caused multiple human rights violations. This project aims to strengthen the Afro-descendant, indigenous and mestizo communities of Chocó in their governance structures, for them to become …					16000
Building Resilient ASM Communities in East Africa	Mining	This project helps to create a supply of Fairtrade gold through nine artisanal mining organisations in East Africa. The project will help the organisations to be better organised, more productive, and safer for the 2,800 workers and families nearby.	868219	178354	178354	142605	218906
Total local currency			26518219	13978354	1578354	9876605	748193
Projects USD				3.80651e+07	1.4663e+07	4.81754e+06	1.01257e+07		1.38483e+07	4.81754e+06	9.8364e+06
Convention Contributions					2.20638e+07	2.25033e+07	2.43889e+07		2.20638e+07	2.25033e+07	2.43889e+07
Modern Pollution					3.67268e+07	2.73208e+07	3.45146e+07		3.59122e+07	2.73208e+07	3.42253e+07
United States		Project Description		2015	2016	2017	2018	obligations
Toxic Pollution (PureEarth/Blacksmith)	Pollution				1000000	1000000	2410000
Waste Management Technologies in Regions (WMTR) Phase II	Industrial pollution	With the objective of improving how water resources are utilized and wastewater facilities are managed over the next 25 years, the Water and Wastewater Infrastructure Project (WIP) is responding to dire improvements needed in the water sector. The project seeks to achieve the objectives of: Delivering critically needed water and wastewater infrastructure facilities Providing training and capacity…					1200000
E-Waste/Recycling RFA for Scaling Off-Grid Energy	E-waste						1382317
Artisanal Gold mining	Mining	Chemonics/ Colombia		3325000	3800000	4575761	5373704
Projects USD				3325000	4800000	5575761	10366021		4.84211e+06	5575761	1.0457e+07
Convention Contributions					5.2046e+07	5.26214e+07	5.41671e+07		5.2046e+07	5.26214e+07	5.41671e+07
Modern Pollution					5.6846e+07	5.81972e+07	6.45331e+07		5.68881e+07	5.81972e+07	6.4624e+07
UNDP		Project Description	TOTAL UNDP CONT	MONTHS	2016	2017	2018
Comprehensive Reduction and Elimination of POPs 1.15-12.19	Chemicals		327130		65426	65426	65426	***UNDP allocated expense (website 2018) divided by the duration of the project. Documents provided for each project are very different, this is the most consistent way to record this information.
Legacy Elimination and Release Reduction - Turkey 1.15-11.20	Chemicals	Protection of health & environment by elimination of current Persistent Organic Pollutants (POPs) legacies, ensure long-term capacity to manage POPs with int'l practice & standards & integrate POPs activities in national sound chemical management initiatives.	100000	71	16901.4	16901.4	16901.4
Eliminate Pesticide Stockpile Vietnam, 1.08-12.16	Pesticides	Building Capacity to Eliminate POPs (Persistent Organic Pollutants) Pesticides Stockpiles in Vietnam	407420		45268.9	45268.9	45268.9
Elimination of POPs Armenia, 01.15-5.19	Chemicals	Elimination of Obsolete Pesticide Stockpiles and Addressing Persistent Organic Pollutants (POPs) Contaminated Sites within a Sound Chemicals Management Framework	200090	53	45303.4	45303.4	45303.4
Reduction and Elimination of POPs 4.16-12.17	Chemicals	Reduction and elimination of POPs and other chemical releases through implementation of environmentally sound management for waste management activities	744	21	318.857	318.857
Disposal of Chemicals - Mauritius 5.8-4.18	Chemicals	Disposing of hazardous chemicals (DDT) and controlling the spread of disease by mosquitoes	48000	120	4800	4800	1600
Belize Chemical and Waste Management 8.14-3.19	Chemicals	The project aims to assist the country in implementing its relevant obligations under the Stockholm Convention to reduce the releases of Unintentional POPs emissions and to build country’s capacity to manage chemicals and waste.	33470	56	7172.14	7172.14	7172.14
Strengthening Chemicals Management and Sust Dev - Indonesia 2.15-9.18	Chemicals	Strengthening Chemicals Management and Sustainable Development in Indonesia	637110	44	173757	173757	130318
Sound Management of Chemicals into Dev Planning Suriname 11.11-12.16	Chemicals	Suriname /UNEP /UNDP partnership for the integration of sound management of chemicals into development planning and processes	10000	71	1690.14
PPG: Environ Sound Management of PCBs Nigeria 4.16-12.19	Chemicals	Sound Management and Disposal of PCBs wit increase in phase-out, disposal and reduction of releases of POPs, ODS, mercury and other chemicals of global concern	125930	45	11193.8	33581.3	33581.3
Eliminating POPs through Sound Management of Chemicals 7.17-11.18	Chemicals	At the 52nd Meeting of the Council to the GEF in May 2017, the project concept or Project Identification Form (PIF) (GEF ID 9562) was approved by the GEF Council, along with the project Preparation Grant (PPG) of US$100,000 to develop the proposal.	79970	17	28224.7	51745.3
Spatial planning project w/ lead contamination Moldova 11.09-12.16	Lead	The objective of the Project is to institutionalize the partnership with Ministry of Environment and Spatial Planning in the areas of climate change and renewable energy, water governance, biodiversity, and lead contamination in Mitrovicë/Mitrovica.	369450	86	51551.2
Medical waste management Zambia 3.15-3.19	Mercury	Implement best environmental practices and non-incineration and mercury-free technologies and ensure availability and affordability of non-incineration waste treatment technologies.	276460	49	67704.5	67704.5	67704.5
Preparation of Ratification of Minamata Convention 11.16-2.18	Chemicals	Undertake a Mercury Initial Assessment to enable the Gov to determine national requirements and needs for the ratification of the Minamata Convention and establish a national foundation to undertake future work towards the implementation of Convention	5000	16	625	3750	625
Biodiversity Mainstreaming and Mercury Reduction 1.18-12.21	Mercury	Strengthen the regulatory framework and institutional capacity for the management of small and medium-scale gold mining and promote greater adoption of environmentally-friendly mining techniques in Guyana	5000				1250
Protect health and environment from POPs Egypt 1.15-12.20	Chemicals	Protect human health and the environment from unintentional releases of POPs originating from incineration and open burning of health care- and electronic waste (FSP)	37430		6238.33	6238.33	6238.33
Protect health and environment from POPs Egypt 1.13-3.17 (PPG)	Chemicals	Protect human health and the environment from unintentional releases of POPs originating from incineration and open burning of health care- and electronic waste.	45690	51	10750.6	2687.65
Projects USD					536926	524655	421389		536926	524655	421389
UNEP			TOTAL UNEP CONTRIBUTION		2016	2017	2018
Chemicals Safety in the Republic of Serbia 3.15-12.16	Chemicals	Capacity Building and Strategic Partnerships for Chemicals Safety in the Republic of Serbia	231700	22	126382
Sound Management of Chemicals into Dev Planning Suriname 11.11-12.16	Chemicals	Suriname /UNEP /UNDP partnership for the integration of sound management of chemicals into development planning and processes	199670	62	38645.8
Projects USD					165028				165028	0	0
UNIDO		Project Description			2016	2017	2018
POPs and chemical pollution solutions through area-based-ecoeffective-management	Chemicals				1.51656e+06	840038	884503
Mitigating toxic health exposures in low- and middle-income countries: Global Alliance on Health and Pollution	Pollution				1.58397e+06	1.61614e+06	1.45844e+06
Improve the health and environment of Artisanal Gold Mining Communities by reducing mercury emissions and promoting sound management of chemicals	Mining				42510	27643.7	4203.92
Improve the Health and Environment of Artisanal gold-mining Communities in the Philippines by reducing Mercury Emissions	Mining				22563.6	27643.7
Baseline investigation of mercury emissions from the Chinese cement sector and its whole process control	Mercury				38556.2	205290	6.05
Inclusive and low carbon production (ILCP) and Chemical Leasing in meat and dairy value chains in the Republic of Serbia	Chemicals				23632.8	74243.8	112815
Methyl bromide phase out projects (all)	Agricultural pollution				304837	410257	203969
Implementing integrated measures for minimizing mercury releases from artisanal gold mining	Mercury				159999	388.1
Reducing the Impacts of Mercury on Human Health and the Environment by promoting Sound Chemical Management in Mongolia	Mercury				65746.2	2235.02
Improve mercury waste management in Tunisia	Mercury				44128.7	269763	244301
Preparatory project to facilitate the application of the Mercury Treaty in Argentina	Mercury				15892.5
Demonstration of Mercury Reduction and Minimization in the Production of Vinyl Chloride Monomer in China	Mercury				39432.9	64974.5	6.23952e+06
National Action Plan on Mercury in the Artisanal and Small-Scale Gold Mining sector in Gabon	Mining				210500	365421	12181.5
National action plan on mercury in the artisanal and small-scale gold mining sector in Peru	Mining				122500	250812	102221
Promoting ratification and early implementation of the Minamata Convention on Mercury in at least 10 countries	Mercury				159421	292624	301150
Environmentally sound management and disposal of obsolete POPs pesticides and other POPs wastes in China	Pesticides				19699.1	123049	182763
PPG - Environmentally-Sound Management and Disposal of PCBs wastes and PCB contaminated Equipment in Sri Lanka	Chemicals				82629.7	97235.4	85393.6
Greening of Scrap Metal Value Chain through the Promotion of BAT/BEP to Reduce U-POPs Releases from Recycling Facilities	Waste				25534.4	87267.6	79338.8
Reducing risks from Artisanal and Small Scale Gold Mining in Cote d'Ivoire, Mali	Mining				81806.4
Development of an environmentally responsible Fair-Trade Artisanal and Small-Scale Gold Mining	Mining				177527	12.55
Regional network on persistent organic pollutants (POPs)-pesticides for Asia and the Pacific	Pesticides				104865	41410.6	9769.74
Making the business case for sustainable chemistry: Chemical Leasing 4.0	Chemicals					1819.25	142093
IOMC Toolbox for Decision Making in Chemicals Management - Phase II: Modification, Expansion and Promotion	Chemicals				81503.9	59913.7	6240
Application of Industry-Urban Symbiosis and Green Chemistry to reduce releases of POPs and hazardous chemicals as well as GHG emissions, to support inclusive and sustainable growth	Pesticides				160000	86327.8	90427.1
BAT/BEP Center for Environmentally Safe Disposal of Potentially Hazardous Consumer Products and Industrial Wastes	Industrial Waste					17367.8
Investment Promotion on Environmentally Sound Management of Electrical and Electronic Waste in East Africa with Focus on Ethiopia	E-waste					17717.2	734
Environmentally sound management and disposal of polychlorinated biphenyl (PCB)- containing equipment and DDT wastes and upgrade of technical expertise in Guatemala	Chemicals				442395	18.38	124073
National Action Plan on Mercury in the Artisanal and Small-Scale Gold Mining sector in Burkina Faso	Mercury					460859	4954.51
Contribution Toward the Elimination of Mercury in the Artisanal and Small Scale Gold Mining (ASGM) Sector: From Miners To Refiners	Mining					46935.8	210223
UNIDO Global Mercury Project-2 (GMP-2), Introduction of cleaner artisanal gold mining and extraction technologies	Mercury					6303.74	254.87
Strengthening of National Initiatives and Enhancement of Regional Cooperation for the Environmentally Sound Management of POPs in Waste of Electronic or Electrical Equipment (WEEE) in Latin-American Countries	E-waste				88258	12413.5	1.48867e+06
Minamata initial assessments	Chemicals				1081780	297443	661094
Identification, evaluation and prioritization of pollution "hot-spots" in the basins of transborder reservoirs	Pollution						260.99
National Action Plan on Mercury in the Artisanal and Small-Scale Gold Mining sector in Ecuador	Mercury						384765
Organization of an international expert group event on knowledge and technology transfer enhancing sustainable management of mercury waste	Mercury						19219.7
Strengthening national capacity in Sri Lanka for applying SMART chemicals management	Chemicals						222382
Promotion of BAT and BEP to reduce POPs releases from waste open burning in the participating countries of SADC sub region	Chemicals				25320.9
Pilot demonstration project on ODS waste management and disposal	Ozone				15027	55875.9
Improving Energy Efficiency and Reducing ODS Emissions in the Industrial Refrigeration and Air Conditioning Sector	Ozone				63729.5	109066	24114
Improving Energy Efficiency and Reducing ODS Emissions in the Cold Storage Sector	Ozone				100662	53488.5	2679.59
Promoting low-global warming potential refrigerants for air-conditioning sectors in high-ambient temperature countries in West Asia	Ozone				13832.8	14462.6
Promoting alternative refrigerants in air-conditioning for high ambient countries in West Asia (PRAHA-II)	Ozone				100497	100279	32346.7
Regional centre of excellence for demonstration and training of low-global warming potential ozone-safe alternative technologies in the Europe and Central Asia region (ECA)	Ozone				46226	32135.6	353911
Regional Demonstration Project for Coordinated Management of ODS and POPs Disposal	Ozone, Chemicals				67914.7
Demonstration project for disposal of unwanted ODS in Mexico	Ozone				282026	17855
Guidance development and case study documentation of Green Chemistry and technologies	Chemicals						441102
Pilot Demonstration Project on ODS Waste Management and Disposal	Ozone				45474.5	4096.67	14385.4
Demonstration of a Regional Strategy for ODS Waste Management and Disposal in the ECA Region	Ozone				5116.21	9422.26
Regional Demonstration Project for Coordinated Management of ODS and POPs Disposal in the Russian Federation, Ukraine, Belarus, Kazakhstan and Armenia	Ozone, Chemicals					49557.2	3.71684e+06
Demonstration of the use of low cost pentane foaming technology for the conversion to non-ODS technologies in polyurethane foams at small and medium enterprises.	Ozone				17706.4	26660.8	215635
Total USD					7.47978e+06	6.27647e+06	1.8077e+07		7.54539e+06	6.27647e+06	1.82355e+07
									Constant 2017 dollars
Totals		Project Description		Table X	2016	2017	2018	Averages	2016	2017	2018	Averages
Country Projects USD				DAC Countries	6.46093e+07	4.90554e+07	5.54469e+07	5.63705e+07	6.40744e+07	4.90554e+07	5.49908e+07	5.60402e+07
UNDP, UNIDO				UNDP, UNIDO	8.0167e+06	6.80113e+06	1.84984e+07	1.11054e+07	8.08232e+06	6.80113e+06	1.86569e+07	1.11801e+07
Country Conventions USD				Conventions	2.71172e+08	2.70974e+08	2.91985e+08	2.78044e+08	2.71172e+08	2.70974e+08	2.91985e+08	2.78044e+08
TOTAL				TOTAL	3.43798e+08	3.26831e+08	3.65931e+08	3.4552e+08	3.43328e+08	3.26831e+08	3.65633e+08	3.45264e+08
Still in question	SS comments 5/23
EU: Alliance for Local Compliance of Environmental Laws 2.17-8.20	yes - rf	The project aims to work on good practices, from a broad environment that brings together sectors of civil society, local authorities and private sectors for the detection and monitoring of environmental violations in several municipalities of Paraguay.	500000		127907	139535	139535	***Should be included, but can only find total project amount, not number of years https://ec.europa.eu/europeaid/blending/integrated-depollution-programme-lake-bizerte_en
EU: Up-scaling the production and consumption of bio-energy to reduce carbon emissions and enhance local employment in Nepal 14-17	SS: Doesn't mention anything about environmental or health impacts of charcoal production - I don't think it should be included.	The general objective of the project was to contribute to the national goal of poverty reduction through upscaling the production and consumption of charcoal.	1773633		443408	443408	443408
UNIDO: Enabling Stockholm Convention National Implementation plans capacity support (all countries)	SS: Most of the funding for these projects comes from the Global Environment Facility (GEF). Sounds to me their money is coming from GEF. Since it probably comes from GEF Chemicals, iclusion would be double counting.
SWitz: Innovation and dissemination of technologies for adaptation of agriculture to climate change – AGRIADAPTA	SS: No, really no specific enough of a description to include with toxins, public health	1.Youth and women develop capacities to innovate, promote, transfer and apply CCA (climate change adaptation) technologies and practices. 2.Communities in the selected micro-watersheds improve the quantity and quality of their eco-system goods and services (water, forest and soil resources). 3.Participating families increase the productivity of their farms through the capture, validation, applica…	9650000	78	1.48462e+06	1.48462e+06	1.48462e+06
SWEDEN: Does heavy metal polluted water in Bolivia drive evolution towards antibiotic resistance genes in water microbiota and pathogens?	yes - rf	Pollution of water is an increasing problem globally and absence of safe drinking water is a major problem for human health. Pollutants such as medical residues, metals, antibiotics, biocides and pathogenic bacteria are found in surface and ground water. The arid highlands of the Altiplano, at 3800 m, Bolivia face large problems with water pollution and inability to provide safe drinking water. E…					44877

[truncated: 1 more sheets: ModPoll_V0]
